# Supplementary material for: 2,6-Dibromo-4-(2-hy­droxy­eth­yl)phenol
Source: Acta Crystallogr Sect E Struct Rep Online. 2011 Nov 12;67(Pt 12):o3263–4. doi: 10.1107/S1600536811046538 (PMC3238923; doi:10.1107/S1600536811046538)
Supplement: Supplementary file 1 [file e-67-o3263-sup1.cif]

##############################################################################
#                                                                            #
# This CIF contains the data in a paper accepted for publication in          #
# Acta Crystallographica Section E. It conforms to the requirements of       #
# Notes for Authors for Acta Crystallographica Section E, and has been       #
# peer reviewed under the auspices of the IUCr Commission on Journals.       #
#                                                                            #
# Full details of the Crystallographic Information File format               #
# are given in the paper "The Crystallographic Information File (CIF):       #
# a New Standard Archive File for Crystallography" by S. R. Hall, F. H.      #
# Allen and I. D. Brown [Acta Cryst. (1991), A47, 655-685].                  #
#                                                                            #
# The current version of the core CIF dictionary is obtainable from          #
# ftp://ftp.iucr.org/pub/cif_core.dic.                                       #
#                                                                            #
# Software is freely available for graphical display of the structure(s)     #
# in this CIF. For information consult the CIF software page                 #
# http://www.iucr.org/resources/cif/software.                                #
#                                                                            #
# This file may be used for bona fide research purposes within the           #
# scientific community so long as proper attribution is given to the journal # 
# article from which it was obtained.                                        #
#                                                                            #
##############################################################################
data_global
_audit_creation_method     'from SHELXL97 CIF and IUCr SHELXL97-template'
_journal_date_recd_electronic     2011-11-01
_journal_date_accepted     2011-11-04
_journal_name_full     'Acta Crystallographica, Section E'
_journal_year     2011
_journal_volume     67
_journal_issue     12
_journal_page_first     o3263
_journal_page_last     o3264
_journal_paper_category     QO
_journal_coeditor_code     SU2342
_publ_contact_author_name     ' Ding-qiang, Lu '
_publ_contact_author_address
;
College of Life Science and Pharmaceutical Engineering
Nanjing University of Technology
Xinmofan Road No. 5 Nanjing
Nanjing 210009
People's Republic of China
;
_publ_contact_author_email     wangzhe_guilai@126.com
_publ_contact_author_fax     '86 25  58139393'
_publ_contact_author_phone     '86 25  58139393'
_publ_section_title
;
2,6-Dibromo-4-(2-hydroxyethyl)phenol
;
loop_
    _publ_author_name
    _publ_author_address
    'Ding-qiang Lu'
;
State Key Laboratory of Materials-Oriented Chemical Engineering,
School of Pharmaceutical Sciences,
Nanjing University of Technology,
Xinmofan Road No. 5 Nanjing,
Nanjing 210009
People's Republic of China
;
    'Hong Chai'
;
State Key Laboratory of Materials-Oriented Chemical Engineering,
School of Pharmaceutical Sciences,
Nanjing University of Technology,
Xinmofan Road No. 5 Nanjing,
Nanjing 210009
People's Republic of China
;
    'Xiu-quan Ling'
;
State Key Laboratory of Materials-Oriented Chemical Engineering,
School of Pharmaceutical Sciences,
Nanjing University of Technology,
Xinmofan Road No. 5 Nanjing,
Nanjing 210009
People's Republic of China
;
    'Jia Chen'
;
State Key Laboratory of Materials-Oriented Chemical Engineering,
School of Pharmaceutical Sciences,
Nanjing University of Technology,
Xinmofan Road No. 5 Nanjing,
Nanjing 210009
People's Republic of China
;
    'Jia-li Wang'
;
State Key Laboratory of Materials-Oriented Chemical Engineering,
College of Life Science and Pharmaceutical Engineering,
Nanjing University of Technology,
Xinmofan Road No. 5 Nanjing,
Nanjing 210009
People's Republic of China
;
data_I
_audit_creation_method     SHELXL-97
_chemical_name_systematic
;
2,6-Dibromo-4-(2-hydroxyethyl)phenol
;
_chemical_name_common     ?
_chemical_formula_moiety     'C8 H8 Br2 O2'
_chemical_formula_sum     'C8 H8 Br2 O2'
_chemical_formula_iupac     'C8 H8 Br2 O2'
_chemical_formula_weight     295.94
_chemical_melting_point     ?
_symmetry_cell_setting     triclinic
_symmetry_space_group_name_H-M     'P -1'
_symmetry_space_group_name_Hall     '-P 1'
loop_
    _symmetry_equiv_pos_site_id
    _symmetry_equiv_pos_as_xyz
    1 x,y,z
    2 -x,-y,-z
_cell_length_a     8.5740(17)
_cell_length_b     9.845(2)
_cell_length_c     11.392(2)
_cell_angle_alpha     86.08(3)
_cell_angle_beta     75.79(3)
_cell_angle_gamma     87.39(3)
_cell_volume     929.6(3)
_cell_formula_units_Z     4
_cell_measurement_reflns_used     25
_cell_measurement_theta_min     10
_cell_measurement_theta_max     13
_cell_measurement_temperature     293(2)
_exptl_crystal_description     block
_exptl_crystal_colour     colourless
_exptl_crystal_size_max     0.20
_exptl_crystal_size_mid     0.10
_exptl_crystal_size_min     0.10
_exptl_crystal_density_diffrn     2.115
_exptl_crystal_density_meas     ?
_exptl_crystal_density_method     'not measured'
_exptl_crystal_F_000     568
_exptl_absorpt_coefficient_mu     8.676
_exptl_absorpt_correction_type     psi-scan
_exptl_absorpt_process_details     '(North <i>et al.</i>, 1968)'
_exptl_absorpt_correction_T_min     0.2758
_exptl_absorpt_correction_T_max     0.4775
_exptl_special_details     ?
_diffrn_ambient_temperature     293(2)
_diffrn_radiation_type     MoK\a
_diffrn_radiation_wavelength     0.71073
_diffrn_radiation_source     'fine-focus sealed tube'
_diffrn_radiation_monochromator     graphite
_diffrn_measurement_device_type     'Enraf--Nonius CAD-4'
_diffrn_measurement_method     \w/2\q
_diffrn_detector_area_resol_mean     ?
_diffrn_reflns_number     3664
_diffrn_reflns_av_R_equivalents     0.0866
_diffrn_reflns_av_sigmaI/netI     0.0985
_diffrn_reflns_theta_min     1.85
_diffrn_reflns_theta_max     25.37
_diffrn_reflns_theta_full     25.37
_diffrn_measured_fraction_theta_max     0.999
_diffrn_measured_fraction_theta_full     0.999
_diffrn_reflns_limit_h_min     0
_diffrn_reflns_limit_h_max     10
_diffrn_reflns_limit_k_min     -11
_diffrn_reflns_limit_k_max     11
_diffrn_reflns_limit_l_min     -13
_diffrn_reflns_limit_l_max     13
_diffrn_standards_number     3
_diffrn_standards_interval_count     200
_diffrn_standards_interval_time     2
_diffrn_standards_decay_%     1
_refine_special_details
;
Refinement of <i>F</i>^2^ against ALL reflections. The weighted <i>R</i>-factor
<i>wR</i> and goodness of fit <i>S</i> are based on <i>F</i>^2^, conventional
<i>R</i>-factors <i>R</i> are based on <i>F</i>, with <i>F</i> set to zero for
negative <i>F</i>^2^. The threshold expression of <i>F</i>^2^ >
\s(<i>F</i>^2^) is used only for calculating <i>R</i>-factors(gt) <i>etc</i>.
and is not relevant to the choice of reflections for refinement.
<i>R</i>-factors based on <i>F</i>^2^ are statistically about twice as large
as those based on <i>F</i>, and <i>R</i>- factors based on ALL data will be
even larger.
;
_reflns_number_total     3416
_reflns_number_gt     1874
_reflns_threshold_expression     I>2sigma(I)
_refine_ls_structure_factor_coef     Fsqd
_refine_ls_matrix_type     full
_refine_ls_R_factor_all     0.1263
_refine_ls_R_factor_gt     0.0665
_refine_ls_wR_factor_gt     0.1352
_refine_ls_wR_factor_ref     0.1610
_refine_ls_goodness_of_fit_ref     1.001
_refine_ls_restrained_S_all     1.001
_refine_ls_number_reflns     3416
_refine_ls_number_parameters     217
_refine_ls_number_restraints     1
_refine_ls_hydrogen_treatment     constr
_refine_ls_weighting_scheme     calc
_refine_ls_weighting_details
                 'calc w=1/[\s^2^(Fo^2^)+(0.0720P)^2^] where P=(Fo^2^+2Fc^2^)/3'
_atom_sites_solution_hydrogens     geom
_atom_sites_solution_primary     direct
_atom_sites_solution_secondary     difmap
_refine_ls_shift/su_max     0.000
_refine_ls_shift/su_mean     0.000
_refine_diff_density_max     0.630
_refine_diff_density_min     -0.720
_refine_ls_extinction_method     none
_refine_ls_extinction_coef     ?
loop_
    _atom_type_symbol
    _atom_type_description
    _atom_type_scat_dispersion_real
    _atom_type_scat_dispersion_imag
    _atom_type_scat_source
    'C' 'C' 0.0033 0.0016
                         'International Tables Vol C Tables 4.2.6.8 and 6.1.1.4'
    'H' 'H' 0.0000 0.0000
                         'International Tables Vol C Tables 4.2.6.8 and 6.1.1.4'
    'O' 'O' 0.0106 0.0060
                         'International Tables Vol C Tables 4.2.6.8 and 6.1.1.4'
    'Br' 'Br' -0.2901 2.4595
                         'International Tables Vol C Tables 4.2.6.8 and 6.1.1.4'
_computing_data_collection     'CAD-4 EXPRESS (Enraf--Nonius, 1994)'
_computing_cell_refinement     'CAD-4 EXPRESS (Enraf--Nonius, 1994)'
_computing_data_reduction     'XCAD4 (Harms & Wocadlo, 1995)'
_computing_structure_solution     'SHELXS97 (Sheldrick, 2008)'
_computing_structure_refinement     'SHELXL97 (Sheldrick, 2008)'
_computing_molecular_graphics
            'SHELXTL (Sheldrick, 2008) and Mercury (Macrae <i>et al.</i>, 2008)'
_computing_publication_material
                               'PLATON (Spek, 2009) and publCIF (Westrip, 2010)'
loop_
    _atom_site_type_symbol
    _atom_site_label
    _atom_site_fract_x
    _atom_site_fract_y
    _atom_site_fract_z
    _atom_site_U_iso_or_equiv
    _atom_site_thermal_displace_type
    _atom_site_calc_flag
    _atom_site_refinement_flags
    _atom_site_occupancy
    _atom_site_disorder_assembly
    _atom_site_disorder_group
    Br Br1 0.68665(14) 0.22580(14) 1.16796(12) 0.0661(5) Uani d . 1.000 . .
    Br Br2 0.15646(15) 0.59523(13) 1.18207(12) 0.0703(5) Uani d . 1.000 . .
    O O1 0.4403(9) 0.4472(8) 1.2658(7) 0.070(3) Uani d . 1.000 . .
    O O2 0.4818(9) 0.3052(8) 0.6910(7) 0.066(3) Uani d . 1.000 . .
    C C1 0.4707(12) 0.2251(11) 1.0171(9) 0.050(4) Uani d . 1.000 . .
    C C2 0.5035(11) 0.2892(9) 1.1125(9) 0.043(3) Uani d . 1.000 . .
    C C3 0.4101(13) 0.3990(10) 1.1676(9) 0.049(4) Uani d . 1.000 . .
    C C4 0.2875(12) 0.4483(10) 1.1133(9) 0.050(3) Uani d . 1.000 . .
    C C5 0.2490(12) 0.3861(10) 1.0200(9) 0.050(4) Uani d . 1.000 . .
    C C6 0.3404(13) 0.2735(11) 0.9689(10) 0.053(4) Uani d . 1.000 . .
    C C7 0.2967(12) 0.1977(12) 0.8703(9) 0.056(4) Uani d . 1.000 . .
    C C8 0.4333(12) 0.1821(9) 0.7602(9) 0.049(3) Uani d . 1.000 . .
    Br Br3 1.12544(15) -0.02904(13) 0.15184(12) 0.0742(5) Uani d . 1.000 . .
    Br Br4 0.64211(13) -0.12778(11) 0.58132(10) 0.0558(4) Uani d . 1.000 . .
    O O3 0.8985(8) -0.1939(6) 0.3477(6) 0.049(2) Uani d . 1.000 . .
    O O4 0.7207(8) 0.5766(7) 0.4611(6) 0.056(3) Uani d . 1.000 . .
    C C9 0.9903(11) 0.1713(10) 0.3173(9) 0.046(4) Uani d . 1.000 . .
    C C10 0.9906(11) 0.0338(10) 0.2919(9) 0.045(3) Uani d . 1.000 . .
    C C11 0.8926(11) -0.0623(9) 0.3728(9) 0.039(3) Uani d . 1.000 . .
    C C12 0.7878(10) -0.0124(9) 0.4787(9) 0.036(3) Uani d . 1.000 . .
    C C13 0.7884(11) 0.1234(10) 0.5006(10) 0.048(3) Uani d . 1.000 . .
    C C14 0.8884(11) 0.2154(10) 0.4232(10) 0.047(3) Uani d U 1.000 . .
    C C15 0.8832(12) 0.3638(11) 0.4564(10) 0.052(4) Uani d U 1.000 . .
    C C16 0.7456(13) 0.4450(10) 0.4198(11) 0.059(4) Uani d . 1.000 . .
    H H1 0.53400 0.15080 0.98510 0.0600 Uiso c R 1.000 . .
    H H1O 0.46340 0.52760 1.25190 0.1050 Uiso c R 1.000 . .
    H H2O 0.41630 0.32850 0.65120 0.0990 Uiso c R 1.000 . .
    H H5 0.16160 0.41900 0.99050 0.0600 Uiso c R 1.000 . .
    H H7A 0.26060 0.10790 0.90340 0.0670 Uiso c R 1.000 . .
    H H7B 0.20760 0.24600 0.84580 0.0670 Uiso c R 1.000 . .
    H H8A 0.52520 0.14080 0.78600 0.0580 Uiso c R 1.000 . .
    H H8B 0.40200 0.11990 0.70820 0.0580 Uiso c R 1.000 . .
    H H3O 0.96250 -0.21940 0.28290 0.0590 Uiso d R 1.000 . .
    H H4O 0.80520 0.62110 0.43080 0.0840 Uiso d R 1.000 . .
    H H9 1.05730 0.23190 0.26410 0.0560 Uiso c R 1.000 . .
    H H13 0.71880 0.15470 0.57020 0.0580 Uiso c R 1.000 . .
    H H15A 0.87040 0.36660 0.54320 0.0620 Uiso c R 1.000 . .
    H H15B 0.98440 0.40530 0.41600 0.0620 Uiso c R 1.000 . .
    H H16A 0.64730 0.39530 0.45080 0.0710 Uiso c R 1.000 . .
    H H16C 0.76670 0.45120 0.33200 0.0710 Uiso c R 1.000 . .
loop_
    _atom_site_aniso_label
    _atom_site_aniso_U_11
    _atom_site_aniso_U_22
    _atom_site_aniso_U_33
    _atom_site_aniso_U_12
    _atom_site_aniso_U_13
    _atom_site_aniso_U_23
    Br1 0.0559(7) 0.0740(9) 0.0707(8) 0.0040(6) -0.0190(6) -0.0112(6)
    Br2 0.0754(9) 0.0556(8) 0.0731(9) 0.0157(6) -0.0043(6) -0.0185(6)
    O1 0.079(6) 0.067(6) 0.062(5) -0.009(4) -0.010(4) -0.010(4)
    O2 0.074(5) 0.066(5) 0.056(5) -0.011(4) -0.010(4) -0.015(4)
    C1 0.043(6) 0.055(7) 0.041(6) -0.001(5) 0.013(5) -0.012(5)
    C2 0.045(6) 0.034(5) 0.050(6) -0.003(4) -0.009(5) -0.016(4)
    C3 0.062(7) 0.038(6) 0.047(6) -0.007(5) -0.007(5) -0.016(5)
    C4 0.049(6) 0.045(6) 0.046(6) 0.006(5) 0.003(5) 0.011(5)
    C5 0.042(6) 0.051(7) 0.052(7) 0.008(5) -0.003(5) -0.010(5)
    C6 0.049(6) 0.054(7) 0.057(7) -0.003(5) -0.010(5) -0.018(5)
    C7 0.052(6) 0.065(8) 0.049(7) -0.004(6) -0.003(5) -0.023(5)
    C8 0.062(7) 0.032(5) 0.051(6) -0.002(5) -0.009(5) -0.012(4)
    Br3 0.0710(8) 0.0624(8) 0.0702(9) 0.0004(6) 0.0217(6) -0.0141(6)
    Br4 0.0524(7) 0.0416(6) 0.0638(7) -0.0090(5) 0.0075(5) -0.0094(5)
    O3 0.055(4) 0.037(4) 0.046(4) 0.004(3) 0.008(3) -0.016(3)
    O4 0.056(5) 0.044(4) 0.065(5) 0.000(4) -0.004(4) -0.017(4)
    C9 0.040(6) 0.035(6) 0.056(7) 0.000(5) 0.000(5) 0.011(5)
    C10 0.038(5) 0.048(6) 0.046(6) -0.007(5) 0.001(4) -0.012(5)
    C11 0.043(5) 0.024(5) 0.051(6) 0.002(4) -0.013(4) -0.017(4)
    C12 0.033(5) 0.024(5) 0.051(6) -0.001(4) -0.007(4) -0.010(4)
    C13 0.030(5) 0.045(6) 0.063(7) 0.010(5) 0.002(5) -0.012(5)
    C14 0.039(5) 0.045(5) 0.061(7) 0.003(5) -0.016(5) -0.015(5)
    C15 0.043(6) 0.052(6) 0.062(7) 0.005(5) -0.012(5) -0.015(5)
    C16 0.061(7) 0.038(6) 0.071(8) 0.007(5) -0.002(6) -0.016(5)
_geom_special_details
;
Bond distances, angles <i>etc</i>. have been calculated using the rounded
fractional coordinates. All su's are estimated from the variances of the
(full) variance-covariance matrix. The cell e.s.d.'s are taken into account in
the estimation of distances, angles and torsion angles
;
loop_
    _geom_bond_atom_site_label_1
    _geom_bond_atom_site_label_2
    _geom_bond_site_symmetry_1
    _geom_bond_site_symmetry_2
    _geom_bond_distance
    _geom_bond_publ_flag
    Br1 C2 . . 1.897(10) no
    Br2 C4 . . 1.882(10) no
    Br3 C10 . . 1.852(10) no
    Br4 C12 . . 1.857(9) no
    O1 C3 . . 1.330(13) no
    O2 C8 . . 1.420(12) no
    O1 H1O . . 0.8200 no
    O2 H2O . . 0.8200 no
    O3 C11 . . 1.342(11) no
    O4 C16 . . 1.398(12) no
    O3 H3O . . 0.8500 no
    O4 H4O . . 0.8500 no
    C1 C2 . . 1.385(14) no
    C1 C6 . . 1.412(15) no
    C2 C3 . . 1.404(14) no
    C3 C4 . . 1.398(15) no
    C4 C5 . . 1.376(14) no
    C5 C6 . . 1.403(15) no
    C6 C7 . . 1.518(15) no
    C7 C8 . . 1.502(14) no
    C1 H1 . . 0.9300 no
    C5 H5 . . 0.9300 no
    C7 H7B . . 0.9700 no
    C7 H7A . . 0.9700 no
    C8 H8B . . 0.9700 no
    C8 H8A . . 0.9700 no
    C9 C10 . . 1.403(14) no
    C9 C14 . . 1.388(15) no
    C10 C11 . . 1.423(14) no
    C11 C12 . . 1.419(14) no
    C12 C13 . . 1.377(13) no
    C13 C14 . . 1.387(15) no
    C14 C15 . . 1.530(15) no
    C15 C16 . . 1.522(16) no
    C9 H9 . . 0.9300 no
    C13 H13 . . 0.9300 no
    C15 H15A . . 0.9700 no
    C15 H15B . . 0.9700 no
    C16 H16A . . 0.9700 no
    C16 H16C . . 0.9700 no
loop_
    _geom_angle_atom_site_label_1
    _geom_angle_atom_site_label_2
    _geom_angle_atom_site_label_3
    _geom_angle_site_symmetry_1
    _geom_angle_site_symmetry_2
    _geom_angle_site_symmetry_3
    _geom_angle
    _geom_angle_publ_flag
    C3 O1 H1O . . . 109.00 no
    C8 O2 H2O . . . 109.00 no
    C11 O3 H3O . . . 119.00 no
    C16 O4 H4O . . . 108.00 no
    C2 C1 C6 . . . 119.4(10) no
    C1 C2 C3 . . . 123.3(9) no
    Br1 C2 C1 . . . 117.5(7) no
    Br1 C2 C3 . . . 119.2(7) no
    O1 C3 C2 . . . 119.7(10) no
    C2 C3 C4 . . . 115.5(9) no
    O1 C3 C4 . . . 124.8(9) no
    Br2 C4 C3 . . . 118.1(7) no
    Br2 C4 C5 . . . 118.8(8) no
    C3 C4 C5 . . . 122.9(9) no
    C4 C5 C6 . . . 120.6(10) no
    C1 C6 C5 . . . 118.1(10) no
    C5 C6 C7 . . . 122.1(10) no
    C1 C6 C7 . . . 119.6(10) no
    C6 C7 C8 . . . 113.7(9) no
    O2 C8 C7 . . . 115.0(8) no
    C2 C1 H1 . . . 120.00 no
    C6 C1 H1 . . . 120.00 no
    C6 C5 H5 . . . 120.00 no
    C4 C5 H5 . . . 120.00 no
    C6 C7 H7A . . . 109.00 no
    C8 C7 H7B . . . 109.00 no
    C6 C7 H7B . . . 109.00 no
    C8 C7 H7A . . . 109.00 no
    H7A C7 H7B . . . 108.00 no
    O2 C8 H8B . . . 109.00 no
    C7 C8 H8A . . . 109.00 no
    H8A C8 H8B . . . 108.00 no
    C7 C8 H8B . . . 109.00 no
    O2 C8 H8A . . . 109.00 no
    C10 C9 C14 . . . 118.9(9) no
    C9 C10 C11 . . . 122.0(9) no
    Br3 C10 C11 . . . 117.8(7) no
    Br3 C10 C9 . . . 120.2(7) no
    O3 C11 C12 . . . 122.1(8) no
    O3 C11 C10 . . . 120.7(9) no
    C10 C11 C12 . . . 117.2(8) no
    Br4 C12 C13 . . . 120.5(8) no
    Br4 C12 C11 . . . 119.9(7) no
    C11 C12 C13 . . . 119.6(9) no
    C12 C13 C14 . . . 122.8(10) no
    C9 C14 C15 . . . 121.4(9) no
    C9 C14 C13 . . . 119.5(9) no
    C13 C14 C15 . . . 119.1(9) no
    C14 C15 C16 . . . 111.6(9) no
    O4 C16 C15 . . . 114.7(9) no
    C10 C9 H9 . . . 121.00 no
    C14 C9 H9 . . . 121.00 no
    C12 C13 H13 . . . 119.00 no
    C14 C13 H13 . . . 119.00 no
    C14 C15 H15A . . . 109.00 no
    C14 C15 H15B . . . 109.00 no
    C16 C15 H15A . . . 109.00 no
    C16 C15 H15B . . . 109.00 no
    H15A C15 H15B . . . 108.00 no
    O4 C16 H16A . . . 109.00 no
    O4 C16 H16C . . . 109.00 no
    C15 C16 H16A . . . 109.00 no
    C15 C16 H16C . . . 109.00 no
    H16A C16 H16C . . . 108.00 no
loop_
    _geom_torsion_atom_site_label_1
    _geom_torsion_atom_site_label_2
    _geom_torsion_atom_site_label_3
    _geom_torsion_atom_site_label_4
    _geom_torsion_site_symmetry_1
    _geom_torsion_site_symmetry_2
    _geom_torsion_site_symmetry_3
    _geom_torsion_site_symmetry_4
    _geom_torsion
    _geom_torsion_publ_flag
    C6 C1 C2 Br1 . . . . -176.8(8) no
    C6 C1 C2 C3 . . . . 2.0(16) no
    C2 C1 C6 C5 . . . . 0.2(15) no
    C2 C1 C6 C7 . . . . -175.8(9) no
    Br1 C2 C3 O1 . . . . -7.3(13) no
    Br1 C2 C3 C4 . . . . 173.7(7) no
    C1 C2 C3 O1 . . . . 173.9(10) no
    C1 C2 C3 C4 . . . . -5.1(15) no
    O1 C3 C4 Br2 . . . . 0.9(14) no
    O1 C3 C4 C5 . . . . -172.6(10) no
    C2 C3 C4 Br2 . . . . 179.8(7) no
    C2 C3 C4 C5 . . . . 6.3(15) no
    Br2 C4 C5 C6 . . . . -177.9(8) no
    C3 C4 C5 C6 . . . . -4.5(16) no
    C4 C5 C6 C1 . . . . 0.9(16) no
    C4 C5 C6 C7 . . . . 176.8(10) no
    C1 C6 C7 C8 . . . . -56.6(13) no
    C5 C6 C7 C8 . . . . 127.6(11) no
    C6 C7 C8 O2 . . . . -68.0(12) no
    C14 C9 C10 Br3 . . . . -179.8(8) no
    C14 C9 C10 C11 . . . . -1.6(15) no
    C10 C9 C14 C13 . . . . -0.7(15) no
    C10 C9 C14 C15 . . . . 179.6(9) no
    Br3 C10 C11 O3 . . . . 0.0(13) no
    Br3 C10 C11 C12 . . . . -178.9(7) no
    C9 C10 C11 O3 . . . . -178.2(9) no
    C9 C10 C11 C12 . . . . 2.9(14) no
    O3 C11 C12 Br4 . . . . -4.8(13) no
    O3 C11 C12 C13 . . . . 179.2(9) no
    C10 C11 C12 Br4 . . . . 174.2(7) no
    C10 C11 C12 C13 . . . . -1.9(14) no
    Br4 C12 C13 C14 . . . . -176.3(8) no
    C11 C12 C13 C14 . . . . -0.2(15) no
    C12 C13 C14 C9 . . . . 1.6(16) no
    C12 C13 C14 C15 . . . . -178.7(9) no
    C9 C14 C15 C16 . . . . 97.1(12) no
    C13 C14 C15 C16 . . . . -82.6(12) no
    C14 C15 C16 O4 . . . . 172.2(9) no
loop_
    _geom_hbond_atom_site_label_D
    _geom_hbond_atom_site_label_H
    _geom_hbond_atom_site_label_A
    _geom_hbond_site_symmetry_A
    _geom_hbond_distance_DH
    _geom_hbond_distance_HA
    _geom_hbond_distance_DA
    _geom_hbond_angle_DHA
    _geom_hbond_publ_flag
    O1 H1O O2 2_667 0.82 1.93 2.665(11) 149 yes
    O4 H4O O3 1_565 0.85 2.09 2.837(9) 146 yes
    O2 H2O O4 2_666 0.82 2.09 2.896(10) 168 yes
    O3 H3O Br2 1_644 0.85 2.55 3.291(7) 147 yes
