# Supplementary material for: 2,6-Dibromo-4-(2-hy­droxy­eth­yl)phenol
Source: Acta Crystallogr Sect E Struct Rep Online. 2011 Nov 12;67(Pt 12):o3263–4. doi: 10.1107/S1600536811046538 (PMC3238923; doi:10.1107/S1600536811046538)
Supplement: Supplementary file 2 [file e-67-o3263-Isup2.hkl]

# 
# h,k,l, Fc-squared, Fo-squared, sigma(Fo-squared) and status flag 
# 
data_I
_shelx_title ' X in P-1' 
_shelx_refln_list_code          4 
_shelx_F_calc_maximum      240.57 
_exptl_crystal_F_000       568.00 
_reflns_d_resolution_high  0.8293 
 
loop_ 
 _symmetry_equiv_pos_as_xyz 
 'x, y, z' 
 '-x, -y, -z' 
 
_cell_length_a     8.5740 
_cell_length_b     9.8450 
_cell_length_c    11.3920 
_cell_angle_alpha  86.080 
_cell_angle_beta   75.790 
_cell_angle_gamma  87.390 
 
_shelx_F_squared_multiplier     1.000 
 
loop_ 
 _refln_index_h 
 _refln_index_k 
 _refln_index_l 
 _refln_F_squared_calc 
 _refln_F_squared_meas 
 _refln_F_squared_sigma 
 _refln_observed_status 
   1   0   0       32.03       51.62     13.09 o 
   2   0   0     4264.62     4216.84     48.77 o 
   3   0   0       42.42       59.78     15.84 o 
   4   0   0     5568.39     5361.90     70.15 o 
   5   0   0     2674.19     2851.90     64.32 o 
   6   0   0     2123.31     2121.67     73.49 o 
   7   0   0      204.73      196.20     66.85 o 
   8   0   0      178.83      207.65     70.90 o 
   9   0   0      162.12       52.50     70.07 o 
  10   0   0        1.48       58.39     58.39 o 
  -9   1   0      842.28      800.44     87.30 o 
  -8   1   0        0.17       24.59     73.38 o 
  -7   1   0     1222.23     1226.08     73.95 o 
  -6   1   0     1144.37     1121.62     63.83 o 
  -5   1   0       77.41       36.60     45.16 o 
  -4   1   0     3335.71     3130.03     58.31 o 
  -3   1   0     5441.79     5094.59     55.54 o 
  -2   1   0     2692.28     2390.98     36.46 o 
  -1   1   0      161.85      187.37     14.02 o 
   0   1   0     1810.78     1887.37     36.11 o 
   1   1   0     3191.00     3343.23     31.97 o 
   2   1   0     9468.39     9354.16     63.94 o 
   3   1   0       45.05       47.99     27.80 o 
   4   1   0     1292.46     1291.67     44.71 o 
   5   1   0      816.73      759.16     49.54 o 
   6   1   0      509.10      526.42     53.81 o 
   7   1   0        2.24       52.84     54.43 o 
   8   1   0      750.99      827.17     72.09 o 
   9   1   0       20.74       19.58     61.45 o 
  10   1   0      148.94      231.29     67.89 o 
  -9   2   0      103.85       36.85     68.95 o 
  -8   2   0      261.06      288.64     75.16 o 
  -7   2   0      251.76      231.87     66.85 o 
  -6   2   0        2.40       48.65     48.65 o 
  -5   2   0      725.99      749.26     51.10 o 
  -4   2   0     1732.73     1575.74     49.81 o 
  -3   2   0     1109.67      992.26     38.44 o 
  -2   2   0        5.82        7.04      2.06 o 
  -1   2   0    18340.95    17553.97    114.79 o 
   0   2   0       16.13       28.98      8.73 o 
   1   2   0     2013.85     2229.07     43.03 o 
   2   2   0      290.71      265.74     34.04 o 
   3   2   0    12219.10    12103.58     90.27 o 
   4   2   0      527.63      448.93     39.97 o 
   5   2   0     6224.35     6553.16     90.06 o 
   6   2   0     1586.39     1608.30     65.76 o 
   7   2   0      161.70       69.63     61.56 o 
   8   2   0      641.89      777.16     71.66 o 
   9   2   0      196.21      148.68     69.71 o 
  -9   3   0       94.23       28.98     80.04 o 
  -8   3   0        1.46       58.89     62.73 o 
  -7   3   0      290.13      311.29     69.11 o 
  -6   3   0       12.73       15.09     60.78 o 
  -5   3   0       34.19       27.72     52.30 o 
  -4   3   0     2991.74     2979.01     70.63 o 
  -3   3   0    11797.44    11703.57    111.92 o 
  -2   3   0    12359.98    12778.18    115.69 o 
  -1   3   0     7069.91     6435.41     90.96 o 
   0   3   0      567.45      586.68    141.86 o 
   1   3   0     2446.87     2624.40     67.69 o 
   2   3   0    22854.62    22757.63    149.40 o 
   3   3   0     4136.92     3850.22     68.43 o 
   4   3   0     3868.17     3795.33     67.34 o 
   5   3   0      103.26       67.75     47.11 o 
   6   3   0      317.00      368.23     56.21 o 
   7   3   0      106.00      136.12     62.51 o 
   8   3   0      351.48      440.74     70.29 o 
   9   3   0       26.71       41.14     65.82 o 
  -9   4   0       33.39      135.64     75.51 o 
  -8   4   0       62.43       62.46     77.38 o 
  -7   4   0      882.61      992.43     81.76 o 
  -6   4   0        3.19      110.25     67.69 o 
  -5   4   0     3749.26     3999.44     97.71 o 
  -4   4   0      610.55      754.43     74.45 o 
  -3   4   0      446.55      635.97     57.66 o 
  -2   4   0      120.23       12.56     52.02 o 
  -1   4   0      554.07      552.25     59.83 o 
   0   4   0       92.13      101.34     29.56 o 
   1   4   0       85.28      190.72     60.78 o 
   2   4   0      113.83       82.88     57.46 o 
   3   4   0      285.08      194.71     46.43 o 
   4   4   0      548.76      554.76     59.96 o 
   5   4   0      856.75      919.58     58.62 o 
   6   4   0      149.69      174.80     58.73 o 
   7   4   0       21.74        4.71     60.59 o 
   8   4   0      116.02      117.44     71.05 o 
   9   4   0       80.00       16.07     66.48 o 
  -8   5   0        6.92       98.00     82.95 o 
  -7   5   0      991.55     1002.24     91.60 o 
  -6   5   0      213.92      136.96     80.99 o 
  -5   5   0      228.20      175.03     77.88 o 
  -4   5   0     1718.97     1856.17     89.70 o 
  -3   5   0     2744.14     3125.63     97.98 o 
  -2   5   0      379.07      438.99     63.99 o 
  -1   5   0       22.26      114.46     53.37 o 
   0   5   0     8231.96     7131.59   1636.10 o 
   1   5   0    13048.27    11640.89    184.29 o 
   2   5   0     1844.69     2014.50     87.60 o 
   3   5   0      215.21      220.52     60.86 o 
   4   5   0      113.96      107.13     58.09 o 
   5   5   0     3132.12     3115.26     86.02 o 
   6   5   0        1.96       35.69     58.05 o 
   7   5   0     1041.79     1025.44     77.07 o 
   8   5   0      117.82       43.97     73.62 o 
   9   5   0      101.79      249.56     71.88 o 
  -8   6   0       39.63      114.94     84.72 o 
  -7   6   0      284.03      347.48     92.13 o 
  -6   6   0        3.72       67.79     67.79 o 
  -5   6   0     2857.50     3355.42    116.79 o 
  -4   6   0      287.17      465.15     83.87 o 
  -3   6   0      564.51      664.89     83.27 o 
  -2   6   0     1883.60     2167.26     91.76 o 
  -1   6   0     3741.70     3119.69     94.47 o 
   0   6   0     1027.46      953.90    232.10 o 
   1   6   0     5322.66     5251.49    138.49 o 
   2   6   0      121.73       43.64     85.55 o 
   3   6   0      778.12     1003.56     86.83 o 
   4   6   0      659.60      761.55     80.79 o 
   5   6   0     1595.65     1716.71     85.77 o 
   6   6   0      169.30      228.82     76.08 o 
   7   6   0        1.03       73.60     72.54 o 
   8   6   0        4.51       68.78     68.78 o 
  -7   7   0       50.83       10.62     93.01 o 
  -6   7   0        0.35      146.71     94.83 o 
  -5   7   0      346.47      321.12     99.46 o 
  -4   7   0      449.41      689.02     95.23 o 
  -3   7   0      548.22      651.97     92.16 o 
  -2   7   0       70.48       77.97     78.78 o 
  -1   7   0       38.07       11.87     66.89 o 
   0   7   0     1072.72     1208.78    116.47 o 
   1   7   0      123.50      222.85    102.79 o 
   2   7   0      187.99      260.73     93.74 o 
   3   7   0      102.59       13.22     54.67 o 
   4   7   0        7.21       98.69     89.34 o 
   5   7   0       53.83       96.61     85.46 o 
   6   7   0      321.38      229.84     84.68 o 
   7   7   0      470.79      422.60     91.46 o 
   8   7   0       33.47       71.33     71.33 o 
  -7   8   0      105.61       62.59     70.49 o 
  -6   8   0      306.96      357.70     99.68 o 
  -5   8   0      451.97      608.64    106.11 o 
  -4   8   0       34.35      172.57    102.50 o 
  -3   8   0       12.57       89.65     90.61 o 
  -2   8   0     3815.94     3948.90    124.83 o 
  -1   8   0      348.19      278.06     75.73 o 
   0   8   0      354.02      477.14    159.68 o 
   1   8   0       55.85      191.41     96.60 o 
   2   8   0      755.82      805.55    104.18 o 
   3   8   0     1341.59     1501.08    119.60 o 
   4   8   0     1522.17     1591.38    125.89 o 
   5   8   0        5.48       27.66     99.23 o 
   6   8   0       21.57      108.37     93.61 o 
   7   8   0      309.73      342.52     92.66 o 
  -6   9   0      138.14       59.50     98.87 o 
  -5   9   0      329.26      331.67     71.73 o 
  -4   9   0       13.18       27.61     63.60 o 
  -3   9   0      372.39      527.46    105.03 o 
  -2   9   0      738.92      763.31     97.34 o 
  -1   9   0      195.15      220.77     83.72 o 
   0   9   0      144.13      175.50     58.43 o 
   1   9   0      474.32      739.54    103.49 o 
   2   9   0       17.56       65.87     94.34 o 
   3   9   0      579.23      512.69    115.40 o 
   4   9   0        0.94        8.74     65.85 o 
   5   9   0       48.29       82.84    108.26 o 
   6   9   0      181.58      146.76    107.84 o 
  -5  10   0       21.05      127.29    100.02 o 
  -4  10   0       16.10       59.70     59.70 o 
  -3  10   0      243.19      101.39    101.60 o 
  -2  10   0      510.74      577.68     98.02 o 
  -1  10   0       21.35        6.33     28.12 o 
   0  10   0       78.47       35.77     55.90 o 
   1  10   0       69.35      158.02     86.56 o 
   2  10   0      444.92      620.51    108.71 o 
   3  10   0      136.11       14.41     42.88 o 
   4  10   0        0.60      170.52    111.27 o 
   5  10   0       21.50        0.00     74.50 o 
  -3  11   0       10.94       46.82     46.82 o 
  -2  11   0       52.93       38.06     38.06 o 
  -1  11   0        0.49        6.04     26.98 o 
   0  11   0      500.40      522.03     57.44 o 
   1  11   0        7.52       38.27     76.13 o 
   2  11   0      472.09      691.38    101.43 o 
   3  11   0       10.82       20.58     36.13 o 
  -3 -11   1      188.66       73.32     73.55 o 
  -2 -11   1       36.21       47.43     13.97 o 
  -1 -11   1      248.53      270.63     73.95 o 
   0 -11   1        6.88       26.55     28.43 o 
   1 -11   1      153.40      145.20    104.54 o 
   2 -11   1       84.62       61.52     83.44 o 
   3 -11   1      345.63      316.10     76.17 o 
  -5 -10   1      195.43       76.88     59.96 o 
  -4 -10   1        0.25        1.16     60.49 o 
  -3 -10   1      400.15      276.48     76.28 o 
  -2 -10   1       93.70       21.13     33.48 o 
  -1 -10   1       76.98       92.34    151.79 o 
   0 -10   1      125.07       77.84     86.92 o 
   1 -10   1     1436.82     1302.44    115.07 o 
   2 -10   1       18.43        2.44     39.09 o 
   3 -10   1      133.63      138.53     75.40 o 
   4 -10   1        6.52       45.98     67.15 o 
   5 -10   1      228.35      160.74     65.87 o 
  -6  -9   1      210.25      183.57     70.21 o 
  -5  -9   1      140.93      132.17     66.81 o 
  -4  -9   1       93.04      102.98     65.78 o 
  -3  -9   1      455.26      422.09     73.88 o 
  -2  -9   1      267.64      345.12     94.53 o 
  -1  -9   1        6.08       11.31    149.90 o 
   0  -9   1        0.98       22.22     36.76 o 
   1  -9   1        1.33       11.99     36.06 o 
   2  -9   1      349.31      347.18     81.48 o 
   3  -9   1       33.11       58.40     71.97 o 
   4  -9   1        8.39       12.30     67.04 o 
   5  -9   1       21.74       35.67     65.34 o 
   6  -9   1        8.72       45.05     45.55 o 
  -7  -8   1        0.51        3.68     78.00 o 
  -6  -8   1      197.10      285.88     76.21 o 
  -5  -8   1       40.94        2.44     72.83 o 
  -4  -8   1      631.69      572.30     74.08 o 
  -3  -8   1      399.00      338.25     72.14 o 
  -2  -8   1     1389.63     1173.51    101.42 o 
  -1  -8   1      658.42     1059.06    165.29 o 
   0  -8   1     2529.95     3432.58    790.84 o 
   1  -8   1      561.14      487.50     84.81 o 
   2  -8   1        7.34       33.66     71.03 o 
   3  -8   1      120.93       93.85     68.31 o 
   4  -8   1     1623.14     1605.06     82.57 o 
   5  -8   1      229.86      158.64     69.19 o 
   6  -8   1      196.42      158.55     68.60 o 
   7  -8   1       26.91       73.71     64.51 o 
  -8  -7   1       18.86       40.60     73.98 o 
  -7  -7   1       99.44       80.39     82.26 o 
  -6  -7   1      311.06      329.29     83.48 o 
  -5  -7   1        1.69       14.15     60.49 o 
  -4  -7   1      310.84      237.82     72.06 o 
  -3  -7   1      446.31      327.55     68.97 o 
  -2  -7   1     1445.18     1329.95     88.04 o 
  -1  -7   1     4390.49     5513.81    223.44 o 
   0  -7   1     1456.81     1767.47    301.35 o 
   1  -7   1       59.26       32.86     32.86 o 
   2  -7   1       29.90       31.99     36.31 o 
   3  -7   1     3056.88     2612.88     93.73 o 
   4  -7   1        9.09       38.70     61.48 o 
   5  -7   1      410.28      397.60     68.27 o 
   6  -7   1      294.25      277.43     70.43 o 
   7  -7   1      245.91      135.30     69.12 o 
   8  -7   1       39.73       51.27     66.97 o 
  -8  -6   1       25.25       35.51     82.76 o 
  -7  -6   1       20.64      158.86     79.87 o 
  -6  -6   1      835.69      850.10     86.64 o 
  -5  -6   1        1.95       54.00     71.46 o 
  -4  -6   1     2570.70     2707.35     92.80 o 
  -3  -6   1        1.41       42.98     42.98 o 
  -2  -6   1     1000.59      951.63     74.22 o 
  -1  -6   1       28.16        9.71     97.44 o 
   0  -6   1     3321.60     3376.18    743.62 o 
   1  -6   1      228.05      221.26     60.05 o 
   2  -6   1      137.07      167.30     56.75 o 
   3  -6   1     2269.16     2149.15     77.53 o 
   4  -6   1       49.82       22.18     58.93 o 
   5  -6   1      117.00      156.05     62.31 o 
   6  -6   1       52.74       18.43     68.48 o 
   7  -6   1        0.18      129.54     68.05 o 
   8  -6   1       11.11       70.02     67.79 o 
  -8  -5   1        9.68       75.08     75.08 o 
  -7  -5   1       14.12       19.56     79.70 o 
  -6  -5   1      289.93      318.81     75.87 o 
  -5  -5   1       28.77       92.61     69.57 o 
  -4  -5   1     1040.95     1275.28     73.41 o 
  -3  -5   1     1039.38     1116.85     67.47 o 
  -2  -5   1     6320.80     6677.46    106.53 o 
  -1  -5   1      972.49      937.37     88.65 o 
   0  -5   1     1850.83     1581.95    337.46 o 
   1  -5   1     2936.05     2780.57     73.96 o 
   2  -5   1    14555.22    12726.93    133.22 o 
   3  -5   1      160.04      234.50     50.17 o 
   4  -5   1     2177.14     2241.22     71.96 o 
   5  -5   1       10.36        9.63     57.05 o 
   6  -5   1     1460.07     1423.03     78.50 o 
   7  -5   1       80.38      191.76     68.99 o 
   8  -5   1      700.01      770.79     75.94 o 
   9  -5   1        4.68        4.17     66.88 o 
  -9  -4   1        3.96       56.22     73.12 o 
  -8  -4   1       37.93      121.28     80.37 o 
  -7  -4   1     1401.94     1382.78     91.09 o 
  -6  -4   1       34.12        6.07     64.98 o 
  -5  -4   1      971.86     1170.11     73.08 o 
  -4  -4   1     2761.95     3180.15     82.11 o 
  -3  -4   1     1790.43     1878.53     69.94 o 
  -2  -4   1     1899.07     2075.59     61.70 o 
  -1  -4   1     4687.44     4935.84    103.69 o 
   0  -4   1     1745.35     1416.94    211.19 o 
   1  -4   1     1759.05     1489.49     54.37 o 
   2  -4   1     3659.66     3268.82     67.25 o 
   3  -4   1        0.51       14.11     40.88 o 
   4  -4   1      117.13        4.51     39.40 o 
   5  -4   1      985.31      904.59     63.94 o 
   6  -4   1      654.63      674.53     67.03 o 
   7  -4   1      300.77      386.99     69.00 o 
   8  -4   1       57.90      180.88     68.73 o 
   9  -4   1       36.43       87.75     67.76 o 
  -9  -3   1       86.55       34.04     79.34 o 
  -8  -3   1      456.68      510.18     80.87 o 
  -7  -3   1     1042.00     1089.60     80.50 o 
  -6  -3   1     1245.95     1319.34     74.50 o 
  -5  -3   1      100.33      119.92     56.11 o 
  -4  -3   1      226.71      197.75     48.14 o 
  -3  -3   1     6429.45     6502.44     89.42 o 
  -2  -3   1     8788.21     9713.13     92.70 o 
  -1  -3   1      849.64      703.93     55.38 o 
   0  -3   1       44.63       36.87     24.45 o 
   1  -3   1    12325.85    10592.60     95.39 o 
   2  -3   1      429.52      467.37     37.35 o 
   3  -3   1       78.42       49.08     35.09 o 
   4  -3   1       13.92        7.63     36.41 o 
   5  -3   1     5317.31     5618.63     93.32 o 
   6  -3   1        0.91       23.76     49.55 o 
   7  -3   1      540.60      539.23     67.44 o 
   8  -3   1      285.26      159.14     70.74 o 
   9  -3   1       17.43       15.37     66.15 o 
  -9  -2   1       13.94       29.17     72.07 o 
  -8  -2   1        1.80       55.60     72.98 o 
  -7  -2   1        1.04       63.10     63.10 o 
  -6  -2   1        2.80       66.95     56.60 o 
  -5  -2   1     1596.82     1639.77     63.50 o 
  -4  -2   1       32.10       30.98     40.29 o 
  -3  -2   1     1083.31     1139.49     42.04 o 
  -2  -2   1     1261.63     1307.32     38.73 o 
  -1  -2   1    46320.14    40834.53    784.96 o 
   0  -2   1      866.29      700.14     64.08 o 
   1  -2   1     7053.04     6572.43     57.82 o 
   2  -2   1     1244.08     1209.17     32.68 o 
   3  -2   1     8056.79     7913.93     75.76 o 
   4  -2   1    10591.83    10874.35     98.30 o 
   5  -2   1     4227.57     4411.64     79.40 o 
   6  -2   1     3210.15     3386.53     79.41 o 
   7  -2   1       27.09      100.31     58.03 o 
   8  -2   1      461.58      375.84     67.82 o 
   9  -2   1       59.34       94.38     65.47 o 
  -9  -1   1      233.59      100.79     84.47 o 
  -8  -1   1      380.65      358.43     78.77 o 
  -7  -1   1       14.07       13.91     60.37 o 
  -6  -1   1        8.59       23.39     56.10 o 
  -5  -1   1     6942.97     7181.00     95.68 o 
  -4  -1   1     3929.42     3893.88     65.53 o 
  -3  -1   1     7600.24     7829.48     74.51 o 
  -2  -1   1     1485.04     1498.81     33.43 o 
  -1  -1   1       49.71       34.93     14.40 o 
   0  -1   1      233.29      249.05     14.58 o 
   1  -1   1     2225.36     2301.22     40.53 o 
   2  -1   1      648.31      636.88     24.37 o 
   3  -1   1     2826.29     2990.74     49.06 o 
   4  -1   1      651.91      672.10     40.25 o 
   5  -1   1        0.57       13.51     39.96 o 
   6  -1   1        5.69        2.13     45.68 o 
   7  -1   1      328.50      367.27     58.74 o 
   8  -1   1       29.87       30.60     62.15 o 
   9  -1   1        1.74       58.18     58.18 o 
  10  -1   1       57.54      177.46     64.54 o 
  -9   0   1      144.71      135.31     80.46 o 
  -8   0   1       22.98       65.63     65.63 o 
  -7   0   1      271.16      293.54     66.24 o 
  -6   0   1      194.07      176.22     58.04 o 
  -5   0   1     5996.59     6040.91     88.54 o 
  -4   0   1     2857.92     2753.12     58.74 o 
  -3   0   1      114.42       95.97     28.63 o 
  -2   0   1     4627.35     4430.90     51.28 o 
  -1   0   1      934.17     1090.41     56.51 o 
   0   0   1        9.97       13.35      3.74 o 
   1   0   1      964.97     1202.51     55.44 o 
   2   0   1     6738.23     7198.44     59.62 o 
   3   0   1     8719.51     8836.28     69.52 o 
   4   0   1     5095.36     5254.03     63.65 o 
   5   0   1      177.12      117.71     40.04 o 
   6   0   1       44.11       47.09     48.12 o 
   7   0   1     2035.97     2024.60     73.01 o 
   8   0   1      403.47      432.80     65.06 o 
   9   0   1      557.02      586.25     67.41 o 
  10   0   1       59.44       99.52     66.28 o 
  -9   1   1        0.00       68.04     68.04 o 
  -8   1   1       16.65       71.72     73.44 o 
  -7   1   1        5.14       46.36     64.91 o 
  -6   1   1      772.83      823.40     64.37 o 
  -5   1   1       42.56       63.96     47.87 o 
  -4   1   1        0.01        4.98     38.50 o 
  -3   1   1    12754.51    12334.25     98.55 o 
  -2   1   1     4413.38     3963.78     59.84 o 
  -1   1   1      241.68      250.10     31.87 o 
   0   1   1     3552.28     3518.17    642.94 o 
   1   1   1    14043.59    13953.18     91.91 o 
   2   1   1       18.67       50.19     21.17 o 
   3   1   1    10604.65    10153.75     77.96 o 
   4   1   1        9.44       30.16     30.16 o 
   5   1   1     1567.51     1428.39     51.17 o 
   6   1   1      805.44      854.30     53.69 o 
   7   1   1     2550.98     2271.46     74.63 o 
   8   1   1      216.03      180.56     63.26 o 
   9   1   1      153.33       23.06     67.86 o 
  10   1   1       10.69       43.11     57.09 o 
  -9   2   1       49.50       48.56     79.93 o 
  -8   2   1      716.55      720.44     82.65 o 
  -7   2   1      814.08      770.28     76.54 o 
  -6   2   1     8419.16     8386.37    124.44 o 
  -5   2   1      231.36      251.26     52.75 o 
  -4   2   1     1277.92     1306.20     53.73 o 
  -3   2   1     2475.67     2426.89     56.18 o 
  -2   2   1    12696.56    12879.81    107.00 o 
  -1   2   1    12192.10    12515.46    104.10 o 
   0   2   1     4043.95     3416.69    754.08 o 
   1   2   1      124.58      121.62     26.94 o 
   2   2   1       66.90       63.89     25.60 o 
   3   2   1     2742.77     2789.33     49.82 o 
   4   2   1       51.15       47.54     34.34 o 
   5   2   1       50.75       31.31     41.52 o 
   6   2   1       20.62       46.97     46.97 o 
   7   2   1       79.45      112.27     55.47 o 
   8   2   1       18.42       72.01     61.62 o 
   9   2   1      241.78      300.80     67.87 o 
  10   2   1       19.40        6.30     58.10 o 
  -9   3   1      155.30       11.08     66.56 o 
  -8   3   1      277.74      325.08     80.15 o 
  -7   3   1      163.74      217.02     73.47 o 
  -6   3   1        5.76       15.39     64.02 o 
  -5   3   1       42.46        3.72     57.69 o 
  -4   3   1     2425.26     2484.41     72.84 o 
  -3   3   1     3274.87     3651.60     76.20 o 
  -2   3   1       68.68        2.72     24.83 o 
  -1   3   1     5287.68     4756.86     74.41 o 
   0   3   1    14400.21    13682.36   4480.61 o 
   1   3   1     2024.05     2112.33     65.39 o 
   2   3   1     7470.47     8022.69     93.42 o 
   3   3   1        0.60       24.33     36.13 o 
   4   3   1     6361.91     6108.72     79.46 o 
   5   3   1     2141.69     2190.81     63.92 o 
   6   3   1     3384.63     3215.06     77.36 o 
   7   3   1       43.34       38.74     57.75 o 
   8   3   1       15.31       15.14     65.37 o 
   9   3   1      316.46      279.65     71.93 o 
  -9   4   1      136.40      140.66     81.20 o 
  -8   4   1       45.79       65.60     80.05 o 
  -7   4   1      358.64      336.50     80.78 o 
  -6   4   1      118.95      249.70     70.94 o 
  -5   4   1      440.07      493.12     71.56 o 
  -4   4   1     1261.49     1293.01     74.57 o 
  -3   4   1     4173.90     4496.42     97.76 o 
  -2   4   1      134.46      201.43     59.84 o 
  -1   4   1    10205.99     9195.93    119.34 o 
   0   4   1    11139.89    11784.27   4114.81 o 
   1   4   1        7.22       43.26     67.73 o 
   2   4   1     1269.30     1254.36     65.95 o 
   3   4   1     3984.39     3937.91     83.72 o 
   4   4   1      861.74      742.21     55.26 o 
   5   4   1     2583.98     2653.77     73.82 o 
   6   4   1      449.87      494.91     59.70 o 
   7   4   1       15.62        8.88     61.50 o 
   8   4   1       12.59       23.17     67.07 o 
   9   4   1      164.15       95.91     72.22 o 
  -8   5   1      413.29      501.37     85.99 o 
  -7   5   1        6.26       22.75     83.38 o 
  -6   5   1      568.12      636.81     87.23 o 
  -5   5   1      234.05      223.23     77.89 o 
  -4   5   1     9145.20    10572.04    157.31 o 
  -3   5   1        0.28        2.29     41.66 o 
  -2   5   1       87.84        5.82     62.01 o 
  -1   5   1      313.72      359.11     52.38 o 
   0   5   1     3771.08     3346.21    959.93 o 
   1   5   1      426.29      341.43     67.86 o 
   2   5   1      889.63      850.77     75.65 o 
   3   5   1     1115.85     1250.12     79.06 o 
   4   5   1      530.16      518.28     68.27 o 
   5   5   1      373.00      361.56     64.74 o 
   6   5   1        1.89       10.10     55.35 o 
   7   5   1       15.73       50.49     61.00 o 
   8   5   1      221.14      183.22     73.48 o 
   9   5   1      126.37       69.63     73.21 o 
  -8   6   1        0.88       45.42     82.59 o 
  -7   6   1       19.29      105.10     85.70 o 
  -6   6   1        2.21       53.43     64.86 o 
  -5   6   1       10.26       33.01     60.79 o 
  -4   6   1        2.09       45.17     53.95 o 
  -3   6   1      735.66      812.86     87.56 o 
  -2   6   1     2939.34     2984.76    101.65 o 
  -1   6   1      141.12      113.51     59.41 o 
   0   6   1      317.23      299.11    127.21 o 
   1   6   1      722.41      633.66     88.65 o 
   2   6   1     3905.23     3587.32    117.00 o 
   3   6   1      878.42      955.01     90.36 o 
   4   6   1     3595.47     4065.62    114.23 o 
   5   6   1       37.08       11.56     75.00 o 
   6   6   1      563.99      528.23     77.90 o 
   7   6   1       12.81       61.63     65.18 o 
   8   6   1      601.03      588.07     82.55 o 
  -7   7   1      222.03      302.35     93.17 o 
  -6   7   1      305.63      385.17     94.61 o 
  -5   7   1     2798.76     2975.08    122.70 o 
  -4   7   1       16.34       97.07     88.65 o 
  -3   7   1      108.57      258.10     84.67 o 
  -2   7   1       37.49       23.60     37.48 o 
  -1   7   1     4089.89     3336.80    106.40 o 
   0   7   1        2.53        1.32     22.12 o 
   1   7   1     1305.99     1661.34    110.28 o 
   2   7   1     2343.67     2053.88    113.52 o 
   3   7   1      728.76      568.59     99.04 o 
   4   7   1     1782.58     1898.85    116.09 o 
   5   7   1       64.08      192.64     87.53 o 
   6   7   1      160.32      109.24     88.69 o 
   7   7   1       14.16       33.28     83.62 o 
   8   7   1       12.68       49.55     73.09 o 
  -7   8   1      409.05      423.88     95.85 o 
  -6   8   1      180.54      293.35     98.74 o 
  -5   8   1      343.20      284.59    102.98 o 
  -4   8   1        2.71       29.53     59.57 o 
  -3   8   1      800.32      970.06    103.02 o 
  -2   8   1     1633.26     1568.71     98.75 o 
  -1   8   1      580.63      526.99     78.76 o 
   0   8   1      965.99     1429.38    410.56 o 
   1   8   1      805.50      878.28    101.17 o 
   2   8   1      109.69       15.85     90.49 o 
   3   8   1     1107.15     1058.94    105.99 o 
   4   8   1      159.86      207.99    102.92 o 
   5   8   1      513.22      678.15    108.54 o 
   6   8   1      126.67        7.82     77.49 o 
   7   8   1      363.32      482.29     96.39 o 
  -6   9   1       32.02       63.26     63.26 o 
  -5   9   1       12.44       60.53     60.53 o 
  -4   9   1       14.58        3.63     98.46 o 
  -3   9   1        0.75       18.19     92.94 o 
  -2   9   1      261.50      140.20     86.02 o 
  -1   9   1      174.67      204.62     76.41 o 
   0   9   1     1095.36     1400.74    343.47 o 
   1   9   1     1018.02      984.26     98.97 o 
   2   9   1       14.78       75.63     90.99 o 
   3   9   1       29.73       43.74     43.74 o 
   4   9   1      273.21      325.34    111.89 o 
   5   9   1      604.00      708.52    118.77 o 
   6   9   1       44.06      223.28    105.72 o 
  -4  10   1      283.07      279.70    100.50 o 
  -3  10   1      589.26      680.55    103.25 o 
  -2  10   1      478.53      539.53     93.19 o 
  -1  10   1        4.70      110.09     75.23 o 
   0  10   1        2.88       76.77     67.76 o 
   1  10   1      903.57      974.43     91.82 o 
   2  10   1      258.81      300.72     99.25 o 
   3  10   1      148.33      325.53     96.35 o 
   4  10   1      157.03      173.81    107.65 o 
   5  10   1       99.24       99.14    112.10 o 
  -3  11   1       79.89       81.71     89.97 o 
  -2  11   1       68.79      126.47     86.25 o 
  -1  11   1      266.23      314.43     73.44 o 
   0  11   1       22.19       17.17     17.17 o 
   1  11   1      196.57      336.29     72.92 o 
   2  11   1        6.44      132.28     84.65 o 
   3  11   1      231.08      187.94     88.91 o 
   4  11   1      105.45       84.91     99.56 o 
  -3 -11   2       83.86       18.82     27.28 o 
  -2 -11   2      195.80      337.36    110.44 o 
  -1 -11   2        7.27       32.68     38.23 o 
   0 -11   2       62.30       25.12     25.12 o 
   1 -11   2       13.74       35.57     35.57 o 
   2 -11   2      177.21      263.05     76.12 o 
   3 -11   2        0.55       83.65     65.58 o 
  -4 -10   2      221.67      159.52     58.41 o 
  -3 -10   2       12.06       26.75     30.24 o 
  -2 -10   2       41.33       28.88     30.50 o 
  -1 -10   2      117.98      233.72    147.16 o 
   0 -10   2      480.38      601.47    164.24 o 
   1 -10   2       11.88       36.83     36.83 o 
   2 -10   2       72.93      137.09     74.07 o 
   3 -10   2      134.84      137.29     69.86 o 
   4 -10   2      792.91      696.61     72.58 o 
   5 -10   2        0.79        4.32     62.42 o 
  -6  -9   2       32.00       32.24     69.93 o 
  -5  -9   2      587.42      444.54     74.91 o 
  -4  -9   2       11.28       51.35     64.88 o 
  -3  -9   2      462.61      428.36     70.65 o 
  -2  -9   2      187.88      161.52     88.94 o 
  -1  -9   2      238.52      253.90     72.39 o 
   0  -9   2       58.97        6.45     41.88 o 
   1  -9   2      731.36      775.90     85.74 o 
   2  -9   2      423.45      293.22     76.68 o 
   3  -9   2        3.05       10.26     67.89 o 
   4  -9   2      245.27      314.91     67.48 o 
   5  -9   2        0.67       13.37     64.70 o 
   6  -9   2       33.63       47.31     47.31 o 
  -6  -8   2      159.60      138.58     76.07 o 
  -5  -8   2      955.14      907.56     79.57 o 
  -4  -8   2        5.65       57.20     68.36 o 
  -3  -8   2       27.61      103.96     68.59 o 
  -2  -8   2      168.20      337.48     76.31 o 
  -1  -8   2     3340.53     4311.20    231.35 o 
   0  -8   2      345.78      429.71     64.65 o 
   1  -8   2      119.68      130.61     72.94 o 
   2  -8   2      400.21      498.01     70.70 o 
   3  -8   2      235.68      215.87     68.89 o 
   4  -8   2      307.15      256.89     69.18 o 
   5  -8   2        4.51      119.73     64.35 o 
   6  -8   2      138.52      174.96     66.40 o 
   7  -8   2      327.75      467.44     66.06 o 
  -7  -7   2      117.02      173.62     77.79 o 
  -6  -7   2       24.60       44.61     69.18 o 
  -5  -7   2       90.92      144.37     73.06 o 
  -4  -7   2       71.20        1.12     69.30 o 
  -3  -7   2      179.38      204.63     66.00 o 
  -2  -7   2      467.21      501.10     74.37 o 
  -1  -7   2       16.51        7.81     26.90 o 
   0  -7   2      177.93      173.57     86.37 o 
   1  -7   2     2765.70     2412.88     92.22 o 
   2  -7   2      348.05      330.12     65.77 o 
   3  -7   2     1203.15     1109.82     76.13 o 
   4  -7   2       31.87        3.26     46.72 o 
   5  -7   2      190.33      231.88     67.74 o 
   6  -7   2      624.13      648.38     72.50 o 
   7  -7   2      760.53      853.99     73.16 o 
   8  -7   2      185.07      338.79     65.49 o 
  -8  -6   2      173.19       85.20     78.61 o 
  -7  -6   2      524.02      612.12     79.79 o 
  -6  -6   2      292.62      252.95     77.05 o 
  -5  -6   2        3.65       64.20     64.20 o 
  -4  -6   2       23.29       53.62     59.27 o 
  -3  -6   2     3080.37     3644.62     94.22 o 
  -2  -6   2     2715.89     2523.74     87.89 o 
  -1  -6   2     2041.75     1961.49    119.51 o 
   0  -6   2      352.97      262.42     71.22 o 
   1  -6   2      310.74      351.03     61.05 o 
   2  -6   2        2.97       14.94     37.17 o 
   3  -6   2      857.95      774.86     64.93 o 
   4  -6   2     1796.30     1652.54     75.76 o 
   5  -6   2       48.82       33.90     61.28 o 
   6  -6   2       52.71       80.01     66.70 o 
   7  -6   2       48.79       57.40     57.40 o 
   8  -6   2        2.06       19.17     55.24 o 
  -8  -5   2       73.29      158.66     75.03 o 
  -7  -5   2      780.43      786.32     81.03 o 
  -6  -5   2      251.14      374.36     71.50 o 
  -5  -5   2      827.65      861.20     71.96 o 
  -4  -5   2      167.84      215.12     60.91 o 
  -3  -5   2     6209.33     6831.81    109.18 o 
  -2  -5   2       98.44       97.50     54.55 o 
  -1  -5   2      435.06      374.63     75.91 o 
   0  -5   2      643.86      437.91     79.34 o 
   1  -5   2     4998.71     4333.70     83.74 o 
   2  -5   2      876.71      906.13     54.24 o 
   3  -5   2       66.49      132.32     49.94 o 
   4  -5   2     3001.02     3102.47     79.99 o 
   5  -5   2      229.40      282.74     60.80 o 
   6  -5   2      433.10      633.90     66.49 o 
   7  -5   2        0.70       18.86     57.11 o 
   8  -5   2       18.36       60.75     68.51 o 
   9  -5   2      199.70      277.67     66.74 o 
  -9  -4   2       32.60       36.53     69.98 o 
  -8  -4   2      172.99      116.08     75.59 o 
  -7  -4   2       57.61      146.56     69.84 o 
  -6  -4   2      107.19      113.72     28.32 o 
  -5  -4   2        1.69       56.84     56.84 o 
  -4  -4   2     1138.42     1197.41     60.74 o 
  -3  -4   2     1412.09     1684.94     60.41 o 
  -2  -4   2      648.85      646.06     53.19 o 
  -1  -4   2      607.83      573.35     60.76 o 
   0  -4   2     2061.86     1767.61    178.02 o 
   1  -4   2       84.62       83.06     38.46 o 
   2  -4   2      786.02      705.80     43.77 o 
   3  -4   2     5753.37     5749.75     83.93 o 
   4  -4   2       67.76       71.77     47.85 o 
   5  -4   2     2491.33     2827.53     76.75 o 
   6  -4   2       26.12      109.75     59.29 o 
   7  -4   2      123.81       78.70     66.16 o 
   8  -4   2       90.72      187.99     67.36 o 
   9  -4   2      442.39      408.71     71.95 o 
  -9  -3   2        3.28       55.08     75.36 o 
  -8  -3   2      503.28      482.91     76.11 o 
  -7  -3   2      143.01       91.88     69.05 o 
  -6  -3   2     2453.90     2457.51     82.69 o 
  -5  -3   2       18.42       52.61     53.16 o 
  -4  -3   2     5753.40     5877.82     86.51 o 
  -3  -3   2      573.22      563.89     42.81 o 
  -2  -3   2      628.61      698.85     41.13 o 
  -1  -3   2     1774.75     1971.23     50.27 o 
   0  -3   2    15871.72    16138.50   1309.17 o 
   1  -3   2     2286.35     2350.50     46.93 o 
   2  -3   2     5349.81     5539.78     65.36 o 
   3  -3   2       19.32        8.17     31.78 o 
   4  -3   2      672.03      621.32     47.51 o 
   5  -3   2     1003.77     1021.46     57.95 o 
   6  -3   2      975.16     1012.49     65.80 o 
   7  -3   2       89.00       68.74     62.12 o 
   8  -3   2        8.90       11.64     57.08 o 
   9  -3   2       51.18       21.14     58.00 o 
  -9  -2   2       74.86       20.86     77.61 o 
  -8  -2   2       76.03      134.89     74.29 o 
  -7  -2   2      285.45      276.14     69.63 o 
  -6  -2   2     1686.40     1638.83     72.82 o 
  -5  -2   2      962.67     1049.13     57.89 o 
  -4  -2   2     1411.76     1388.73     52.83 o 
  -3  -2   2     1774.04     1896.73     48.64 o 
  -2  -2   2      400.39      305.20     31.47 o 
  -1  -2   2    21380.83    20522.85    115.40 o 
   0  -2   2     1160.46     1315.92     47.10 o 
   1  -2   2     7233.20     7127.68     65.53 o 
   2  -2   2    11847.75    11994.06     96.26 o 
   3  -2   2      419.45      492.30     33.06 o 
   4  -2   2      499.76      428.95     40.55 o 
   5  -2   2      106.35      178.45     44.27 o 
   6  -2   2     1399.88     1339.00     63.72 o 
   7  -2   2        5.98       23.69     58.74 o 
   8  -2   2     1413.55     1450.91     75.65 o 
   9  -2   2       24.94        7.73     56.17 o 
  10  -2   2        0.37      110.62     62.08 o 
  -9  -1   2       78.66      122.37     76.78 o 
  -8  -1   2      465.98      505.01     76.78 o 
  -7  -1   2     1139.24     1121.72     75.89 o 
  -6  -1   2      223.74      181.54     61.72 o 
  -5  -1   2      707.06      693.51     56.33 o 
  -4  -1   2       26.48       11.61     40.04 o 
  -3  -1   2     1348.75     1174.15     43.53 o 
  -2  -1   2    10236.02    10663.43     88.22 o 
  -1  -1   2    29097.88    30914.83    164.59 o 
   0  -1   2       68.41       73.91     19.79 o 
   1  -1   2     1188.10     1169.88     32.57 o 
   2  -1   2    11990.83    12691.09     87.38 o 
   3  -1   2     3902.29     3983.65     57.80 o 
   4  -1   2     2256.26     2423.18     51.56 o 
   5  -1   2     3405.39     3424.92     67.86 o 
   6  -1   2      592.04      635.74     52.60 o 
   7  -1   2      570.06      541.71     59.66 o 
   8  -1   2      269.96      295.56     61.56 o 
   9  -1   2       19.54       87.44     63.07 o 
  10  -1   2        1.22       39.02     62.04 o 
  -9   0   2       47.43        6.99     65.35 o 
  -8   0   2      545.50      696.38     79.21 o 
  -7   0   2     3067.37     3216.05     94.51 o 
  -6   0   2     2574.32     2419.90     80.45 o 
  -5   0   2      215.99      269.83     52.75 o 
  -4   0   2     1849.03     2096.17     58.52 o 
  -3   0   2     6380.95     6745.91     81.56 o 
  -2   0   2    20391.73    21498.37    151.79 o 
  -1   0   2       25.28       29.18      8.27 o 
   0   0   2     1425.11     1865.58    212.29 o 
   1   0   2     3673.87     3910.51     58.04 o 
   2   0   2    57876.24    56904.55    882.85 o 
   3   0   2      461.32      519.26     28.53 o 
   4   0   2     5831.97     5913.40     72.11 o 
   5   0   2       13.14       31.10     36.64 o 
   6   0   2      195.55      230.83     47.04 o 
   7   0   2       20.09       32.74     50.05 o 
   8   0   2        7.27        7.29     59.03 o 
   9   0   2       33.25       26.87     55.97 o 
  10   0   2       23.78       65.57     63.36 o 
  -9   1   2        1.21       13.11     78.06 o 
  -8   1   2       56.92       58.43     63.75 o 
  -7   1   2      354.92      406.32     70.57 o 
  -6   1   2       28.17       24.52     61.34 o 
  -5   1   2     1151.57     1157.04     63.23 o 
  -4   1   2     1131.19     1081.59     55.11 o 
  -3   1   2      257.05      250.66     44.81 o 
  -2   1   2     1602.49     1693.44     49.14 o 
  -1   1   2      257.03      323.79     46.01 o 
   0   1   2      866.76      874.14    134.77 o 
   1   1   2       17.61       18.71      5.56 o 
   2   1   2     2466.16     2332.45     41.03 o 
   3   1   2     2897.48     2770.84     48.19 o 
   4   1   2     7336.86     7532.88     76.21 o 
   5   1   2     5991.23     5771.14     79.36 o 
   6   1   2     1269.91     1265.31     56.91 o 
   7   1   2      356.96      389.35     56.87 o 
   8   1   2      296.55      237.68     61.21 o 
   9   1   2       13.21       10.58     56.66 o 
  10   1   2      367.25      230.69     68.50 o 
  -9   2   2       36.45       31.58     80.08 o 
  -8   2   2        0.99       14.68     63.10 o 
  -7   2   2      293.90      447.25     74.99 o 
  -6   2   2      677.29      530.29     72.81 o 
  -5   2   2     1434.83     1298.83     71.71 o 
  -4   2   2     4172.06     4022.61     85.49 o 
  -3   2   2    10659.44    11451.33    117.91 o 
  -2   2   2     2981.35     2823.40     67.59 o 
  -1   2   2      515.63      453.37     36.02 o 
   0   2   2      880.71     1029.49    139.16 o 
   1   2   2    31233.71    32410.43    225.12 o 
   2   2   2      929.75      802.18     41.98 o 
   3   2   2     4174.47     4154.54     63.15 o 
   4   2   2     1389.37     1263.25     45.05 o 
   5   2   2     1289.57     1251.69     51.68 o 
   6   2   2      542.15      550.39     53.20 o 
   7   2   2      885.52      998.82     60.34 o 
   8   2   2       76.86      155.86     61.30 o 
   9   2   2        3.20       59.16     59.16 o 
  10   2   2       33.65       62.19     65.31 o 
  -9   3   2      324.55      483.17     81.71 o 
  -8   3   2        3.11        3.97     63.51 o 
  -7   3   2        1.72       36.12     74.66 o 
  -6   3   2      298.71      290.21     72.88 o 
  -5   3   2     5681.89     5723.41    111.78 o 
  -4   3   2      813.78      901.52     65.95 o 
  -3   3   2     1451.03     1450.95     67.15 o 
  -2   3   2      165.47      101.60     47.12 o 
  -1   3   2    10567.58     9905.58    114.49 o 
   0   3   2    11268.78    15426.80   3719.09 o 
   1   3   2    11625.85    10130.01    133.12 o 
   2   3   2     3664.78     3844.86     80.13 o 
   3   3   2      808.04      829.87     49.80 o 
   4   3   2      431.13      479.60     48.37 o 
   5   3   2     1341.59     1278.26     58.16 o 
   6   3   2      918.03      856.71     60.28 o 
   7   3   2      130.05      155.93     58.54 o 
   8   3   2       72.64       60.16     60.16 o 
   9   3   2      116.48       76.46     67.67 o 
  10   3   2        2.62       50.12     60.47 o 
  -8   4   2      497.71      402.81     86.86 o 
  -7   4   2      276.31      255.38     81.84 o 
  -6   4   2       85.17       59.31     73.55 o 
  -5   4   2      121.44      206.61     72.42 o 
  -4   4   2       23.19       32.61     45.60 o 
  -3   4   2     1171.91     1256.04     73.58 o 
  -2   4   2        7.10       29.44     29.44 o 
  -1   4   2       19.91       20.87     20.87 o 
   0   4   2      821.42     1009.21    345.65 o 
   1   4   2     1334.85     1067.48     73.87 o 
   2   4   2        7.41       84.84     54.03 o 
   3   4   2     4634.73     5001.84     95.27 o 
   4   4   2        1.34       69.93     56.98 o 
   5   4   2        1.07       46.24     46.24 o 
   6   4   2      830.61      883.14     64.90 o 
   7   4   2     1525.41     1452.68     76.56 o 
   8   4   2       64.87       50.37     65.73 o 
   9   4   2      195.82      139.01     70.48 o 
  -8   5   2      115.74      187.44     84.21 o 
  -7   5   2        0.41       26.35     61.93 o 
  -6   5   2     2001.58     1868.80    102.52 o 
  -5   5   2     1034.77     1031.45     88.57 o 
  -4   5   2       75.31      196.87     74.95 o 
  -3   5   2      452.51      407.77     75.57 o 
  -2   5   2     7750.00     8129.03    129.15 o 
  -1   5   2     9676.75     7990.49    128.16 o 
   0   5   2     5039.50     5891.07   1582.97 o 
   1   5   2      887.97      666.18     76.63 o 
   2   5   2     1075.35     1008.43     78.11 o 
   3   5   2     8495.67     8976.52    145.56 o 
   4   5   2     2031.66     2169.70     85.78 o 
   5   5   2      782.52      809.31     75.17 o 
   6   5   2      495.27      540.12     71.85 o 
   7   5   2      218.08      160.75     70.38 o 
   8   5   2       30.08       22.90     70.71 o 
   9   5   2       78.45       87.54     73.70 o 
  -8   6   2        2.42       16.01     63.57 o 
  -7   6   2      581.82      599.55     93.87 o 
  -6   6   2       38.32       55.46     88.39 o 
  -5   6   2       54.50        1.06     57.48 o 
  -4   6   2       18.87       90.86     80.93 o 
  -3   6   2     5628.81     5790.07    133.10 o 
  -2   6   2      195.81       78.40     70.07 o 
  -1   6   2     3113.00     3049.04     92.62 o 
   0   6   2        9.45        3.51     39.34 o 
   1   6   2     1543.93     1707.34     99.01 o 
   2   6   2       64.92       11.63     31.02 o 
   3   6   2     2874.54     3218.27    111.80 o 
   4   6   2       60.27       22.19     81.66 o 
   5   6   2      267.32      269.10     80.16 o 
   6   6   2      329.19      373.49     82.39 o 
   7   6   2       62.02       41.42     68.81 o 
   8   6   2        0.20       93.69     76.82 o 
   9   6   2        3.67       62.40     70.12 o 
  -7   7   2        9.38       38.66     88.93 o 
  -6   7   2      288.41      272.12     92.72 o 
  -5   7   2        3.47        0.98     58.20 o 
  -4   7   2      145.38      322.09     88.33 o 
  -3   7   2      160.47      267.05     82.47 o 
  -2   7   2       61.93       78.35     74.79 o 
  -1   7   2      187.95      200.48     65.74 o 
   0   7   2      129.60      107.60     33.96 o 
   1   7   2       23.02       19.60     23.15 o 
   2   7   2     1746.94     1653.35     98.84 o 
   3   7   2     2752.34     2596.19    118.30 o 
   4   7   2       45.24       29.55     90.89 o 
   5   7   2      589.81      601.52     97.16 o 
   6   7   2      134.03      195.93     91.36 o 
   7   7   2        0.32       58.99     73.34 o 
   8   7   2      241.51      195.75     89.03 o 
  -6   8   2      105.62       61.35     93.17 o 
  -5   8   2       18.42       73.07     92.19 o 
  -4   8   2     2556.42     2669.63    121.04 o 
  -3   8   2       37.71       53.54     87.02 o 
  -2   8   2     1033.80     1140.83     91.18 o 
  -1   8   2       41.95       58.92     67.78 o 
   0   8   2     4153.84     5622.43   1040.22 o 
   1   8   2      259.96      341.59     85.59 o 
   2   8   2     2632.43     2558.36    103.88 o 
   3   8   2        8.06      120.34     91.53 o 
   4   8   2       21.24       35.25     57.84 o 
   5   8   2       51.85       15.14    106.74 o 
   6   8   2      421.00      379.98    107.18 o 
   7   8   2        2.56       76.63     76.63 o 
  -5   9   2      207.64      260.26     93.28 o 
  -4   9   2      237.19      304.28     96.48 o 
  -3   9   2       11.90       31.28     42.23 o 
  -2   9   2        0.29       32.83     32.83 o 
  -1   9   2      262.01      266.29     75.44 o 
   0   9   2     1254.17     1569.44    274.52 o 
   1   9   2      291.34      322.17     82.71 o 
   2   9   2      110.03      177.04     87.57 o 
   3   9   2        1.26       10.50     36.63 o 
   4   9   2      309.39      373.40    103.96 o 
   5   9   2       49.88      166.87    105.09 o 
   6   9   2        0.16       77.47     77.47 o 
   7   9   2       27.19       68.74     78.81 o 
  -4  10   2      220.01      260.05     93.12 o 
  -3  10   2       75.61       21.80     90.99 o 
  -2  10   2       19.58      160.34     81.69 o 
  -1  10   2      605.32      592.87     76.78 o 
   0  10   2      147.55      182.27     50.17 o 
   1  10   2      333.83      429.10     75.27 o 
   2  10   2       67.52       26.88     87.67 o 
   3  10   2      103.37      207.11     86.06 o 
   4  10   2      149.33      184.99    102.52 o 
   5  10   2      171.29        8.34     62.21 o 
  -3  11   2       95.11      159.32     90.71 o 
  -2  11   2      707.18      520.89     86.71 o 
  -1  11   2      488.19      454.80     74.92 o 
   0  11   2      267.26      333.81     48.12 o 
   1  11   2        3.90       18.29     24.89 o 
   2  11   2       83.93      211.62     76.65 o 
   3  11   2        8.06       31.79     31.79 o 
   4  11   2      420.01      300.35     97.64 o 
  -2 -11   3        0.77       99.75     89.86 o 
  -1 -11   3      147.20      292.91    132.33 o 
   0 -11   3      318.19      440.09     71.59 o 
   1 -11   3       97.95      233.82     76.43 o 
   2 -11   3       30.96       50.43     67.49 o 
  -4 -10   3      153.16       86.40     59.00 o 
  -3 -10   3      126.47       90.50     60.96 o 
  -2 -10   3       34.78        7.25     25.61 o 
  -1 -10   3      444.26      522.70    148.47 o 
   0 -10   3        6.77       50.47     63.33 o 
   1 -10   3       25.83       14.69     37.50 o 
   2 -10   3       15.53       41.26     69.69 o 
   3 -10   3      312.86      335.73     66.84 o 
   4 -10   3        5.04       22.34     62.20 o 
  -5  -9   3       21.20       50.00     65.46 o 
  -4  -9   3      144.27       49.95     64.96 o 
  -3  -9   3        9.58       10.45     39.19 o 
  -2  -9   3       27.24       19.71     79.86 o 
  -1  -9   3       16.35       12.30     31.12 o 
   0  -9   3        1.58       29.16     59.84 o 
   1  -9   3      125.12       74.65     72.46 o 
   2  -9   3       34.26       20.12     71.04 o 
   3  -9   3       38.52       94.19     67.92 o 
   4  -9   3       82.05      212.22     64.92 o 
   5  -9   3      263.48      365.24     66.73 o 
   6  -9   3       17.92       83.28     61.75 o 
  -6  -8   3      187.11      104.62     71.97 o 
  -5  -8   3        0.25       76.07     67.58 o 
  -4  -8   3      451.58      556.11     74.33 o 
  -3  -8   3        0.39       81.79     66.08 o 
  -2  -8   3     2163.21     1994.66     95.31 o 
  -1  -8   3       11.39       15.38     27.95 o 
   0  -8   3      224.50      331.63    226.51 o 
   1  -8   3      404.43      391.16     72.81 o 
   2  -8   3     2072.14     1996.71     89.60 o 
   3  -8   3       20.44        8.11     65.16 o 
   4  -8   3      374.61      329.47     70.90 o 
   5  -8   3        2.24       13.06     64.85 o 
   6  -8   3       47.84      100.12     66.69 o 
   7  -8   3        3.80       89.53     61.06 o 
  -7  -7   3      162.13       55.92     72.45 o 
  -6  -7   3       86.24       73.22     71.85 o 
  -5  -7   3      415.53      450.38     75.51 o 
  -4  -7   3      977.10     1199.90     79.20 o 
  -3  -7   3       96.99       60.50     67.67 o 
  -2  -7   3      483.79      323.40     74.62 o 
  -1  -7   3       49.84       93.82    127.42 o 
   0  -7   3     1026.94     1088.38    214.31 o 
   1  -7   3     1807.52     1726.87     81.41 o 
   2  -7   3      195.47      287.41     62.57 o 
   3  -7   3      838.55      821.12     68.26 o 
   4  -7   3      170.63      176.57     64.04 o 
   5  -7   3       26.63       77.59     64.22 o 
   6  -7   3       48.80       59.69     66.38 o 
   7  -7   3       32.43        8.72     54.35 o 
   8  -7   3      105.14       30.55     54.48 o 
  -7  -6   3      407.93      432.86     71.31 o 
  -6  -6   3      189.20      139.16     70.87 o 
  -5  -6   3      179.19      170.38     66.75 o 
  -4  -6   3       36.12       15.80     59.66 o 
  -3  -6   3      449.86      479.21     66.18 o 
  -2  -6   3      519.62      632.16     69.84 o 
  -1  -6   3      125.15      149.61     91.27 o 
   0  -6   3       50.00       69.90     45.69 o 
   1  -6   3     1646.52     1498.03     71.50 o 
   2  -6   3      161.89       80.80     57.37 o 
   3  -6   3      202.82      226.78     58.78 o 
   4  -6   3      615.99      635.02     64.97 o 
   5  -6   3      243.58      245.68     63.47 o 
   6  -6   3      103.30      155.46     66.14 o 
   7  -6   3      438.67      515.64     70.73 o 
   8  -6   3      104.87       83.49     66.99 o 
  -8  -5   3        2.38      150.36     69.18 o 
  -7  -5   3       20.85      106.72     66.95 o 
  -6  -5   3      143.71      149.66     65.81 o 
  -5  -5   3     1755.32     2089.01     75.06 o 
  -4  -5   3     1144.76     1303.03     66.64 o 
  -3  -5   3      536.45      528.33     57.28 o 
  -2  -5   3      870.60      927.96     61.66 o 
  -1  -5   3     2260.16     2320.97     91.27 o 
   0  -5   3    10704.33    11477.65   1769.54 o 
   1  -5   3     3807.23     3744.88     80.49 o 
   2  -5   3      466.02      440.12     51.58 o 
   3  -5   3      444.81      484.72     51.89 o 
   4  -5   3     4742.08     4905.54     91.31 o 
   5  -5   3      435.84      577.10     61.91 o 
   6  -5   3     1336.09     1602.01     76.62 o 
   7  -5   3        4.08       98.45     64.71 o 
   8  -5   3        0.95       56.67     56.67 o 
   9  -5   3        0.65       32.82     63.10 o 
  -8  -4   3       59.57       43.29     69.44 o 
  -7  -4   3       20.68       62.60     62.60 o 
  -6  -4   3      238.53      232.78     61.45 o 
  -5  -4   3     1241.98     1308.92     65.43 o 
  -4  -4   3        2.21       38.36     47.44 o 
  -3  -4   3     1419.76     1549.96     55.59 o 
  -2  -4   3     4466.45     4833.47     74.86 o 
  -1  -4   3      815.86      865.48     60.43 o 
   0  -4   3     1175.64     1052.66    117.26 o 
   1  -4   3       43.18       19.84     33.11 o 
   2  -4   3      350.63      399.87     40.67 o 
   3  -4   3       70.42       17.18     40.46 o 
   4  -4   3      438.63      497.24     49.97 o 
   5  -4   3      669.46      647.07     59.90 o 
   6  -4   3      349.80      379.80     61.89 o 
   7  -4   3      466.53      525.10     67.77 o 
   8  -4   3       98.97      210.81     66.11 o 
   9  -4   3        0.34       55.91     55.91 o 
  -8  -3   3       29.63       79.93     68.93 o 
  -7  -3   3       91.03       92.34     66.57 o 
  -6  -3   3        1.83       12.86     58.66 o 
  -5  -3   3     2166.26     2164.79     69.67 o 
  -4  -3   3     1684.46     1660.85     61.23 o 
  -3  -3   3     1758.59     1893.85     54.69 o 
  -2  -3   3     7440.72     7679.77     84.09 o 
  -1  -3   3     7566.07     7727.30     80.91 o 
   0  -3   3       12.15       16.97      5.02 o 
   1  -3   3      953.17      945.32     34.23 o 
   2  -3   3       50.88       46.07     29.94 o 
   3  -3   3    10447.07    10085.00    106.36 o 
   4  -3   3     1303.10     1297.90     50.17 o 
   5  -3   3      947.77     1070.38     56.35 o 
   6  -3   3     1116.07     1305.41     64.77 o 
   7  -3   3      542.28      591.66     63.78 o 
   8  -3   3       51.09       17.61     62.73 o 
   9  -3   3      139.36      122.39     66.44 o 
  -9  -2   3       37.69       52.14     73.34 o 
  -8  -2   3       27.61       53.25     71.11 o 
  -7  -2   3      444.46      437.72     70.21 o 
  -6  -2   3      241.51      201.90     60.68 o 
  -5  -2   3       46.16       63.94     53.00 o 
  -4  -2   3       58.56       46.74     46.11 o 
  -3  -2   3    12844.77    12857.24    120.28 o 
  -2  -2   3      222.93      301.75     40.94 o 
  -1  -2   3     9117.46     9934.30    104.00 o 
   0  -2   3      369.42      382.20     49.74 o 
   1  -2   3    11287.35    10839.65     82.47 o 
   2  -2   3     4705.76     4901.97     55.51 o 
   3  -2   3    12418.78    13242.62     96.66 o 
   4  -2   3      247.52      257.50     36.53 o 
   5  -2   3      558.84      582.41     47.55 o 
   6  -2   3      204.38      263.29     50.24 o 
   7  -2   3      437.53      484.42     58.24 o 
   8  -2   3      630.56      561.12     65.99 o 
   9  -2   3       18.01       56.76     56.76 o 
  10  -2   3        8.69       23.36     62.03 o 
  -9  -1   3       10.02       33.76     62.95 o 
  -8  -1   3       16.07       18.17     62.70 o 
  -7  -1   3      489.96      538.60     74.03 o 
  -6  -1   3     2160.12     2173.39     81.41 o 
  -5  -1   3      359.42      417.27     57.73 o 
  -4  -1   3      588.97      535.24     53.64 o 
  -3  -1   3      961.93      962.06     52.91 o 
  -2  -1   3      522.11      529.52     44.53 o 
  -1  -1   3     3723.29     4108.58     77.61 o 
   0  -1   3     2615.16     2599.78    365.98 o 
   1  -1   3      140.65      125.45     39.94 o 
   2  -1   3     2770.02     2635.04     49.11 o 
   3  -1   3      356.97      356.26     30.57 o 
   4  -1   3       10.50        5.06     32.40 o 
   5  -1   3       88.61       53.86     41.29 o 
   6  -1   3      130.55      152.59     46.84 o 
   7  -1   3      264.20      246.50     54.52 o 
   8  -1   3       23.66       25.22     57.01 o 
   9  -1   3      500.30      446.90     66.23 o 
  10  -1   3        2.31       11.11     61.19 o 
  -9   0   3       99.69      237.17     75.76 o 
  -8   0   3       25.69       97.47     74.31 o 
  -7   0   3      533.81      667.75     75.42 o 
  -6   0   3       19.24       55.92     55.92 o 
  -5   0   3       26.37       64.08     56.89 o 
  -4   0   3     5138.74     5284.20     93.21 o 
  -3   0   3     2275.06     2207.43     76.07 o 
  -2   0   3     1013.91     1008.25     49.27 o 
  -1   0   3      553.70      586.46     39.89 o 
   0   0   3    22012.40    19290.19   4828.18 o 
   1   0   3     1408.34     1431.26     49.12 o 
   2   0   3    28033.98    29976.29    159.25 o 
   3   0   3       12.42       20.43      5.90 o 
   4   0   3     1492.75     1437.14     44.33 o 
   5   0   3     3273.54     3153.37     62.36 o 
   6   0   3     2768.31     2509.61     70.64 o 
   7   0   3      734.60      769.05     57.60 o 
   8   0   3      437.85      418.41     62.29 o 
   9   0   3       80.76       60.81     61.28 o 
  10   0   3        2.18       33.73     52.95 o 
  -9   1   3        1.35       24.93     62.94 o 
  -8   1   3      468.83      407.77     80.21 o 
  -7   1   3      859.72      787.30     80.73 o 
  -6   1   3      367.81      380.18     70.44 o 
  -5   1   3     1111.99     1129.73     71.61 o 
  -4   1   3     2082.79     2275.72     77.71 o 
  -3   1   3     1292.74     1537.64     62.18 o 
  -2   1   3       25.09       82.58     43.97 o 
  -1   1   3    32629.11    33630.85    230.55 o 
   0   1   3     3935.97     4778.38   1495.14 o 
   1   1   3    12481.56    12293.64    129.45 o 
   2   1   3      185.89      206.04     34.03 o 
   3   1   3     1177.45     1149.08     41.41 o 
   4   1   3       34.15        0.00     30.72 o 
   5   1   3     3948.48     3795.40     67.72 o 
   6   1   3      480.99      479.45     50.49 o 
   7   1   3        4.17       51.70     51.24 o 
   8   1   3       14.64       13.07     53.31 o 
   9   1   3      172.61       91.19     62.18 o 
  10   1   3        1.65       42.87     53.85 o 
  -9   2   3       87.76      128.70     77.83 o 
  -8   2   3      835.92      831.36     85.91 o 
  -7   2   3        1.60       58.67     58.67 o 
  -6   2   3      120.96       46.37     72.19 o 
  -5   2   3      129.98       64.45     68.14 o 
  -4   2   3     9838.03    10422.97    140.09 o 
  -3   2   3     1114.56     1006.18     64.59 o 
  -2   2   3      805.48      792.08     52.16 o 
  -1   2   3        6.47       65.74     52.63 o 
   0   2   3     3915.21     5257.88    535.68 o 
   1   2   3      273.15      190.86     44.46 o 
   2   2   3      306.76      304.11     42.33 o 
   3   2   3      744.19      732.38     45.22 o 
   4   2   3      153.77      147.38     39.78 o 
   5   2   3      695.44      668.53     48.68 o 
   6   2   3      120.09       83.14     49.72 o 
   7   2   3      856.39      862.75     62.06 o 
   8   2   3      215.74      190.19     61.11 o 
   9   2   3       51.79       75.24     63.09 o 
  10   2   3       62.53       64.04     63.98 o 
  -8   3   3        2.05       13.88     80.55 o 
  -7   3   3      201.58      180.53     79.93 o 
  -6   3   3      760.47      773.35     86.77 o 
  -5   3   3      116.33      156.84     72.24 o 
  -4   3   3       12.03       12.48     64.34 o 
  -3   3   3     1394.52     1390.91     79.52 o 
  -2   3   3    20653.65    23753.51    198.09 o 
  -1   3   3     2616.14     2365.08     75.35 o 
   0   3   3     2989.36     2947.28    469.32 o 
   1   3   3      864.35      756.97     77.04 o 
   2   3   3    16466.23    16283.49    157.30 o 
   3   3   3        8.87       26.48     58.72 o 
   4   3   3    13365.06    13845.41    132.98 o 
   5   3   3      247.28      229.90     50.59 o 
   6   3   3       69.68       18.51     48.47 o 
   7   3   3      586.15      506.22     63.02 o 
   8   3   3      829.61      710.67     71.14 o 
   9   3   3       27.96       34.89     65.25 o 
  10   3   3       58.41       72.64     65.63 o 
  -8   4   3      128.68      255.16     81.14 o 
  -7   4   3      166.82      127.44     83.56 o 
  -6   4   3      417.59      474.79     83.89 o 
  -5   4   3     2516.13     2455.87    100.55 o 
  -4   4   3      573.45      535.05     79.07 o 
  -3   4   3      896.44     1094.26     75.01 o 
  -2   4   3     3689.64     3372.65     93.42 o 
  -1   4   3      212.93      252.60     56.79 o 
   0   4   3       19.71       70.51     43.92 o 
   1   4   3     3869.81     3642.74     91.80 o 
   2   4   3     2150.29     2147.85     78.87 o 
   3   4   3     1095.53     1108.49     67.58 o 
   4   4   3        7.34       30.36     59.74 o 
   5   4   3        8.11       55.73     58.39 o 
   6   4   3      485.23      349.65     65.62 o 
   7   4   3      161.35       55.18     63.40 o 
   8   4   3       13.12       44.57     60.11 o 
   9   4   3        1.43       35.94     67.20 o 
  -8   5   3      114.07      105.70     82.92 o 
  -7   5   3      472.79      401.81     88.81 o 
  -6   5   3     1542.99     1524.33    101.83 o 
  -5   5   3      172.48      197.51     83.77 o 
  -4   5   3      221.51       69.79     80.38 o 
  -3   5   3     2733.65     2836.56    103.67 o 
  -2   5   3     2925.20     2890.86     95.96 o 
  -1   5   3      389.78      386.14     63.47 o 
   0   5   3     1317.69     1962.73    440.33 o 
   1   5   3      914.23      863.54     71.48 o 
   2   5   3      293.61      359.84     67.42 o 
   3   5   3      515.61      568.00     71.38 o 
   4   5   3       59.18       81.88     70.93 o 
   5   5   3      513.06      533.51     76.91 o 
   6   5   3      289.04      336.75     72.22 o 
   7   5   3      917.38     1030.58     83.29 o 
   8   5   3       75.01       85.70     74.15 o 
   9   5   3      108.46       67.16     75.47 o 
  -7   6   3        6.52       83.45     83.64 o 
  -6   6   3       16.92       32.17     58.33 o 
  -5   6   3      778.06      814.12     96.13 o 
  -4   6   3       68.96       50.05     50.05 o 
  -3   6   3     2170.07     2071.04    102.59 o 
  -2   6   3      178.40      165.27     73.01 o 
  -1   6   3     2540.14     2243.95     86.58 o 
   0   6   3     5297.62     7671.72   1497.90 o 
   1   6   3     6378.79     6910.60    148.78 o 
   2   6   3     2507.41     2079.72     98.46 o 
   3   6   3      168.61      250.23     77.88 o 
   4   6   3      944.77     1038.40     92.87 o 
   5   6   3      467.88      521.81     86.58 o 
   6   6   3     2785.20     2903.04    110.58 o 
   7   6   3       32.78       28.80     80.61 o 
   8   6   3        8.30      156.44     78.05 o 
   9   6   3       31.86       92.29     79.93 o 
  -7   7   3      435.15      314.84     90.33 o 
  -6   7   3       85.89      114.03     89.86 o 
  -5   7   3      217.01      175.08     94.91 o 
  -4   7   3       33.16      110.99     90.55 o 
  -3   7   3     4815.45     4729.34    133.35 o 
  -2   7   3       74.42       39.16     77.52 o 
  -1   7   3      277.54      252.41     66.85 o 
   0   7   3      356.29      576.15    150.28 o 
   1   7   3      219.19      437.35     79.11 o 
   2   7   3        2.56       26.34     26.34 o 
   3   7   3        2.04       95.81     79.06 o 
   4   7   3      685.30      775.76    101.47 o 
   5   7   3      107.22      168.74     90.68 o 
   6   7   3      166.89       94.94     97.15 o 
   7   7   3      179.25      290.38     92.55 o 
   8   7   3       70.23       44.28     90.55 o 
  -6   8   3       57.78      106.39     88.69 o 
  -5   8   3      990.88      859.88    102.33 o 
  -4   8   3        5.28       94.84     91.23 o 
  -3   8   3      759.62      671.57     95.28 o 
  -2   8   3      520.17      473.21     86.54 o 
  -1   8   3     1264.25      982.02     79.05 o 
   0   8   3      320.01      351.66     50.60 o 
   1   8   3      912.26     1248.96     87.86 o 
   2   8   3      412.94      320.79     80.06 o 
   3   8   3      190.63      182.04     37.99 o 
   4   8   3      114.88        5.73     97.28 o 
   5   8   3      705.29      665.11    107.68 o 
   6   8   3       98.22       57.41    102.84 o 
   7   8   3      164.49      271.00     99.30 o 
  -5   9   3        7.76       59.61     88.48 o 
  -4   9   3       85.62       86.03     89.24 o 
  -3   9   3      957.86      997.97     99.52 o 
  -2   9   3       28.07       79.50     80.27 o 
  -1   9   3      589.58      510.39     79.94 o 
   0   9   3      191.72      231.74     87.42 o 
   1   9   3        9.60       76.17     70.91 o 
   2   9   3      919.47      873.53     94.43 o 
   3   9   3     2053.47     1654.45    103.07 o 
   4   9   3       59.51       41.36     96.92 o 
   5   9   3      329.78      231.44    107.37 o 
   6   9   3       25.13       43.18    104.79 o 
   7   9   3      116.06      142.51    107.26 o 
  -4  10   3      182.97      145.30     89.91 o 
  -3  10   3        3.39       28.61     36.90 o 
  -2  10   3      127.57      212.54     76.52 o 
  -1  10   3      139.97      101.40     75.48 o 
   0  10   3      493.37      532.93     97.62 o 
   1  10   3        2.99       78.33     67.68 o 
   2  10   3       13.60       27.71     27.71 o 
   3  10   3      145.38      123.72     32.61 o 
   4  10   3      263.93       62.18     98.69 o 
   5  10   3       46.68       56.50     56.50 o 
  -2  11   3      105.20       90.68     75.16 o 
  -1  11   3      172.70      195.67     62.38 o 
   0  11   3       85.89       94.64     76.24 o 
   1  11   3      117.69      159.36     61.09 o 
   2  11   3      701.32      715.34     77.68 o 
   3  11   3        6.07        7.65     79.87 o 
   4  11   3        4.45        0.00     34.75 o 
   0 -11   4       21.44        5.22     26.75 o 
   1 -11   4        6.99        7.20     69.00 o 
  -3 -10   4      247.27      287.37     58.01 o 
  -2 -10   4      260.40      239.05     76.83 o 
  -1 -10   4       23.97      167.03    120.32 o 
   0 -10   4       35.38       22.78     73.00 o 
   1 -10   4      371.63      296.91     74.71 o 
   2 -10   4      179.92      254.67     70.81 o 
   3 -10   4      112.73      183.83     62.69 o 
   4 -10   4        1.57       27.53     44.84 o 
  -5  -9   4        0.81       55.22     55.22 o 
  -4  -9   4       75.35       33.16     52.55 o 
  -3  -9   4      654.82      505.29     71.55 o 
  -2  -9   4       68.56        6.83     28.21 o 
  -1  -9   4      335.97      699.41    139.05 o 
   0  -9   4      208.81      194.00     55.38 o 
   1  -9   4        1.90       68.57     68.46 o 
   2  -9   4      304.66      219.54     74.45 o 
   3  -9   4      117.91      109.86     66.72 o 
   4  -9   4       65.05       23.04     64.49 o 
   5  -9   4        8.13       35.49     62.46 o 
   6  -9   4       26.90       49.50     60.21 o 
  -6  -8   4        3.72      121.79     63.76 o 
  -5  -8   4       25.66       30.17     60.65 o 
  -4  -8   4        0.24       59.05     59.05 o 
  -3  -8   4      580.63      635.14     72.26 o 
  -2  -8   4       87.23      103.56     69.02 o 
  -1  -8   4       67.55       12.49     25.62 o 
   0  -8   4      832.22      939.00    322.33 o 
   1  -8   4     1835.12     1716.32     87.92 o 
   2  -8   4      153.88      152.90     69.95 o 
   3  -8   4       80.14       86.01     64.72 o 
   4  -8   4       30.16       80.76     65.49 o 
   5  -8   4      350.93      443.31     69.32 o 
   6  -8   4       95.10        1.01     64.48 o 
   7  -8   4       11.37       10.80     63.23 o 
  -6  -7   4        1.07       78.69     61.62 o 
  -5  -7   4      554.42      537.82     68.73 o 
  -4  -7   4       51.25      124.69     64.67 o 
  -3  -7   4        0.06       52.22     54.41 o 
  -2  -7   4       17.40       73.13     67.08 o 
  -1  -7   4     1460.79     1563.99    170.06 o 
   0  -7   4      247.04      225.37     50.85 o 
   1  -7   4      846.20      794.10     74.97 o 
   2  -7   4       88.66      175.02     60.33 o 
   3  -7   4     2439.71     2601.58     85.36 o 
   4  -7   4        2.20       50.60     50.60 o 
   5  -7   4      826.10      830.87     72.00 o 
   6  -7   4        4.19       15.38     63.26 o 
   7  -7   4        3.38        2.03     63.25 o 
  -7  -6   4       54.17       17.98     59.78 o 
  -6  -6   4      244.67      125.72     64.18 o 
  -5  -6   4      458.00      456.70     62.75 o 
  -4  -6   4     1273.46     1255.74     69.16 o 
  -3  -6   4        1.08        8.39     52.18 o 
  -2  -6   4      185.07      270.76     59.72 o 
  -1  -6   4     1137.55     1144.87    105.77 o 
   0  -6   4      883.71      884.28    204.46 o 
   1  -6   4      661.92      662.54     62.65 o 
   2  -6   4      639.80      608.72     60.58 o 
   3  -6   4      107.07       85.13     55.50 o 
   4  -6   4      203.56      313.41     57.70 o 
   5  -6   4      212.62      267.45     60.16 o 
   6  -6   4        8.86       54.90     54.90 o 
   7  -6   4        4.29       75.22     62.66 o 
   8  -6   4        0.07       21.15     54.06 o 
  -7  -5   4      110.78      214.60     61.56 o 
  -6  -5   4      280.29      206.12     62.59 o 
  -5  -5   4      791.56      720.62     63.38 o 
  -4  -5   4       29.01       68.43     49.90 o 
  -3  -5   4      529.02      595.81     52.40 o 
  -2  -5   4     1622.65     1619.56     59.65 o 
  -1  -5   4     1609.49     1802.73     80.09 o 
   0  -5   4      197.01      213.07     37.44 o 
   1  -5   4       56.16       44.12     43.98 o 
   2  -5   4     4865.46     5071.88     82.44 o 
   3  -5   4      157.55       97.15     48.52 o 
   4  -5   4     1223.18     1457.15     62.35 o 
   5  -5   4        1.73       35.89     52.76 o 
   6  -5   4      125.99      224.12     59.07 o 
   7  -5   4      126.54      143.02     63.55 o 
   8  -5   4      460.01      529.56     68.57 o 
   9  -5   4        1.63       31.38     61.36 o 
  -8  -4   4       12.44       28.96     67.39 o 
  -7  -4   4       10.55      141.83     64.18 o 
  -6  -4   4      308.16      347.99     63.40 o 
  -5  -4   4       55.54       46.64     54.46 o 
  -4  -4   4       24.57      168.34     54.22 o 
  -3  -4   4      805.29      774.45     53.19 o 
  -2  -4   4     2639.36     2547.45     63.07 o 
  -1  -4   4      862.77      956.02     61.13 o 
   0  -4   4      144.75      181.57     24.50 o 
   1  -4   4     4548.72     4435.18     65.70 o 
   2  -4   4     3292.39     3306.98     60.58 o 
   3  -4   4     1309.17     1340.43     51.26 o 
   4  -4   4      219.69      299.45     55.79 o 
   5  -4   4      695.34      813.45     56.36 o 
   6  -4   4       20.68       82.57     52.94 o 
   7  -4   4     1105.12     1216.04     69.19 o 
   8  -4   4        0.11       42.23     62.80 o 
   9  -4   4       43.04       45.68     62.77 o 
  -8  -3   4      492.11      437.70     73.97 o 
  -7  -3   4      294.04      215.54     69.67 o 
  -6  -3   4     2323.26     2254.18     84.31 o 
  -5  -3   4      566.07      544.13     60.56 o 
  -4  -3   4      561.38      595.27     56.01 o 
  -3  -3   4       89.33      122.62     49.42 o 
  -2  -3   4    11909.61    13307.37    137.41 o 
  -1  -3   4      374.59      392.57     54.61 o 
   0  -3   4     3991.66     4577.38    779.28 o 
   1  -3   4      738.43      766.80     36.25 o 
   2  -3   4       25.51       25.36     29.80 o 
   3  -3   4      193.05      167.95     35.75 o 
   4  -3   4      547.16      550.07     43.26 o 
   5  -3   4      319.74      270.86     47.58 o 
   6  -3   4        0.10       20.31     48.40 o 
   7  -3   4      222.09      243.88     55.93 o 
   8  -3   4        0.93      139.04     59.02 o 
   9  -3   4        0.67       10.73     54.76 o 
  -8  -2   4      365.45      335.24     74.73 o 
  -7  -2   4        0.03       65.00     67.38 o 
  -6  -2   4      304.21      258.19     67.68 o 
  -5  -2   4      489.94      508.14     64.04 o 
  -4  -2   4     2561.54     2776.16     78.97 o 
  -3  -2   4        6.46       40.27     40.27 o 
  -2  -2   4       18.89       88.60     51.51 o 
  -1  -2   4     1239.29     1070.19     59.84 o 
   0  -2   4     5057.45     5148.40    861.20 o 
   1  -2   4      100.34      192.41     35.32 o 
   2  -2   4     3602.49     3332.22     55.39 o 
   3  -2   4     1112.37     1145.85     40.70 o 
   4  -2   4     5929.01     5915.37     72.32 o 
   5  -2   4      620.94      684.69     45.90 o 
   6  -2   4     2484.48     2502.09     67.54 o 
   7  -2   4      174.10      121.43     53.53 o 
   8  -2   4        0.63       24.46     52.27 o 
   9  -2   4       23.12      117.50     58.35 o 
  10  -2   4      355.99      248.83     64.11 o 
  -8  -1   4       11.98       60.99     60.99 o 
  -7  -1   4      310.09      425.15     73.83 o 
  -6  -1   4       27.27       51.97     65.72 o 
  -5  -1   4     1648.03     1668.34     79.79 o 
  -4  -1   4     1013.57     1136.77     67.47 o 
  -3  -1   4     4104.77     4935.56     95.28 o 
  -2  -1   4     1611.87     1758.37     65.88 o 
  -1  -1   4       32.82       60.33     41.31 o 
   0  -1   4    10372.71     9490.73   2432.90 o 
   1  -1   4     5071.95     5280.75     80.20 o 
   2  -1   4      335.26      298.43     34.67 o 
   3  -1   4     3263.38     3082.15     55.00 o 
   4  -1   4     7970.44     8091.36     81.20 o 
   5  -1   4     3498.67     3536.13     66.54 o 
   6  -1   4      449.55      415.83     49.53 o 
   7  -1   4       44.17       26.98     47.63 o 
   8  -1   4       51.44       42.96     51.67 o 
   9  -1   4       74.09       47.00     59.71 o 
  10  -1   4        2.50      108.95     56.43 o 
  -8   0   4       83.13       18.84     61.55 o 
  -7   0   4        0.80      125.74     72.55 o 
  -6   0   4      582.51      370.86     74.43 o 
  -5   0   4     6901.08     7082.81    123.21 o 
  -4   0   4     6290.09     6596.63    119.45 o 
  -3   0   4     5199.45     6035.28    106.62 o 
  -2   0   4      532.30      573.07     57.50 o 
  -1   0   4     3879.33     3724.38     83.80 o 
   0   0   4     4963.49     5859.21   1919.50 o 
   1   0   4       77.87       80.67     38.19 o 
   2   0   4     5162.43     5354.32     82.34 o 
   3   0   4     2417.70     2291.92     53.75 o 
   4   0   4       38.33       36.37     36.24 o 
   5   0   4       62.75       57.41     39.92 o 
   6   0   4       23.46       91.08     44.14 o 
   7   0   4      165.05       63.98     52.84 o 
   8   0   4        6.54      117.26     60.28 o 
   9   0   4      417.11      330.98     62.39 o 
  10   0   4      102.87      110.42     58.38 o 
  -8   1   4        4.97       60.29     60.29 o 
  -7   1   4        2.36       59.62     59.62 o 
  -6   1   4       61.16       55.94     73.76 o 
  -5   1   4      155.50      312.82     67.52 o 
  -4   1   4       42.17       42.84     64.02 o 
  -3   1   4     1951.41     2110.58     79.80 o 
  -2   1   4        7.15       34.02     48.24 o 
  -1   1   4     5778.52     5110.44     92.35 o 
   0   1   4        1.68       35.83     44.48 o 
   1   1   4     3567.61     3284.86     75.94 o 
   2   1   4     1413.28     1636.00     58.61 o 
   3   1   4     8152.76     8816.53     95.33 o 
   4   1   4     1823.33     1894.50     54.67 o 
   5   1   4      127.26      107.50     44.53 o 
   6   1   4     1103.95      985.83     55.52 o 
   7   1   4     1874.97     1671.52     67.74 o 
   8   1   4      693.93      777.73     61.41 o 
   9   1   4      267.46      268.52     60.85 o 
  10   1   4        6.82       65.53     59.39 o 
  -8   2   4       54.03       76.80     78.49 o 
  -7   2   4      374.03      298.49     81.59 o 
  -6   2   4     1253.62     1307.28     90.40 o 
  -5   2   4     1513.99     1474.33     86.89 o 
  -4   2   4      604.69      457.70     75.03 o 
  -3   2   4     1053.94      970.90     70.62 o 
  -2   2   4     3705.63     4070.06     96.95 o 
  -1   2   4    11991.49    11162.36    147.83 o 
   0   2   4     4930.56     6637.94    969.20 o 
   1   2   4     1638.60     1581.50     70.34 o 
   2   2   4     3210.94     3065.00     77.72 o 
   3   2   4     2118.59     2146.86     65.94 o 
   4   2   4       30.44       17.32     45.95 o 
   5   2   4     1219.21     1179.08     58.99 o 
   6   2   4      379.21      351.35     54.16 o 
   7   2   4        0.69       66.12     53.26 o 
   8   2   4      137.13      141.13     61.07 o 
   9   2   4       17.72      126.09     61.34 o 
  10   2   4        3.61       42.46     54.30 o 
  -8   3   4        1.57        6.62     58.49 o 
  -7   3   4     1981.86     1562.05    100.97 o 
  -6   3   4       31.79      207.96     78.62 o 
  -5   3   4      899.45      879.11     85.55 o 
  -4   3   4      125.49      180.56     73.10 o 
  -3   3   4     5563.22     5858.97    118.80 o 
  -2   3   4      235.51      337.94     60.15 o 
  -1   3   4     5335.50     4942.92    106.99 o 
   0   3   4     5681.82     6279.62    106.15 o 
   1   3   4      554.46      505.46     60.81 o 
   2   3   4       36.20      161.34     60.45 o 
   3   3   4     5268.77     5354.67    101.07 o 
   4   3   4      727.44      817.02     61.28 o 
   5   3   4      641.05      717.95     58.46 o 
   6   3   4     1310.81     1313.65     68.12 o 
   7   3   4      265.59      231.35     60.39 o 
   8   3   4      100.92      174.74     63.30 o 
   9   3   4       72.59       79.43     65.23 o 
  10   3   4        1.01       57.00     57.00 o 
  -8   4   4       22.57      119.83     81.08 o 
  -7   4   4        0.23       20.35     82.60 o 
  -6   4   4      371.40      308.25     85.42 o 
  -5   4   4        9.45       51.41     51.41 o 
  -4   4   4      381.75      473.65     82.71 o 
  -3   4   4        8.09        6.70     72.57 o 
  -2   4   4       10.34       25.36     64.39 o 
  -1   4   4     1072.05      984.39     66.42 o 
   0   4   4      392.16      435.21     88.17 o 
   1   4   4     7537.53     7349.76    114.03 o 
   2   4   4     1889.06     1801.78     80.73 o 
   3   4   4      349.89      302.95     64.00 o 
   4   4   4       88.82       18.81     48.16 o 
   5   4   4     6290.85     6562.40    119.49 o 
   6   4   4        1.02       53.56     53.56 o 
   7   4   4      373.85      308.43     68.85 o 
   8   4   4       52.86       83.65     69.04 o 
   9   4   4       86.84       39.00     69.76 o 
  -7   5   4       20.66       56.06     56.06 o 
  -6   5   4        2.04       24.52     82.97 o 
  -5   5   4       19.10       99.10     83.46 o 
  -4   5   4     6168.83     6007.25    141.13 o 
  -3   5   4      299.00      117.35     81.73 o 
  -2   5   4     4514.84     4502.63    117.98 o 
  -1   5   4      208.57      127.06     61.48 o 
   0   5   4     1989.40     2005.04    476.68 o 
   1   5   4     5291.85     4717.49    112.32 o 
   2   5   4     5415.37     5342.15    112.62 o 
   3   5   4      336.74      321.71     74.12 o 
   4   5   4        2.76       78.75     73.32 o 
   5   5   4      221.66      405.12     74.52 o 
   6   5   4       13.84       34.14     73.95 o 
   7   5   4      114.92       64.38     64.38 o 
   8   5   4      109.50       69.73     78.87 o 
   9   5   4        7.73       34.15     62.55 o 
  -7   6   4       43.95       38.51     56.00 o 
  -6   6   4       58.25      126.71     85.87 o 
  -5   6   4      988.17     1009.78    100.53 o 
  -4   6   4       23.64      168.68     81.79 o 
  -3   6   4      485.78      590.63     82.68 o 
  -2   6   4      452.47      468.30     76.18 o 
  -1   6   4      489.50      382.42     68.38 o 
   0   6   4     1404.35     1756.06    261.83 o 
   1   6   4     1118.18     1329.38     84.80 o 
   2   6   4      664.85      451.03     79.40 o 
   3   6   4        0.48        2.32     37.28 o 
   4   6   4     1977.58     1910.24    104.85 o 
   5   6   4       81.13       33.60     86.56 o 
   6   6   4      299.61      270.93     89.25 o 
   7   6   4      103.64       65.43     85.63 o 
   8   6   4      286.31      297.78     87.02 o 
   9   6   4        3.95       31.76     79.51 o 
  -6   7   4        0.27       35.67     52.48 o 
  -5   7   4      366.61      347.25     92.26 o 
  -4   7   4        5.36       50.17     87.55 o 
  -3   7   4      609.15      569.75     89.70 o 
  -2   7   4        9.86       16.99     28.36 o 
  -1   7   4      120.91      177.36     65.99 o 
   0   7   4      303.80      475.18     71.47 o 
   1   7   4     2114.00     2267.44     97.48 o 
   2   7   4      887.42      806.50     74.90 o 
   3   7   4      830.59      677.10     89.20 o 
   4   7   4     1457.47     1222.97    106.73 o 
   5   7   4      577.70      653.53     98.31 o 
   6   7   4      144.54       93.85     97.33 o 
   7   7   4      332.99      321.96     97.09 o 
   8   7   4      151.50      178.37     90.02 o 
  -6   8   4      789.29      568.00     91.49 o 
  -5   8   4       75.68       82.03     88.84 o 
  -4   8   4      288.65      452.05     98.06 o 
  -3   8   4       54.60       28.15     88.55 o 
  -2   8   4     2406.56     2000.22    102.79 o 
  -1   8   4      213.44      199.63     72.94 o 
   0   8   4     2219.14     3223.45    353.93 o 
   1   8   4       19.37       54.10     69.76 o 
   2   8   4      744.81      701.24     87.85 o 
   3   8   4        3.18       61.62     81.16 o 
   4   8   4      594.89      530.48    100.20 o 
   5   8   4        6.66      141.18     97.51 o 
   6   8   4        2.98       20.06     66.99 o 
   7   8   4       54.69       94.52     98.34 o 
  -5   9   4        9.02       44.14     45.42 o 
  -4   9   4       38.02       25.39     41.32 o 
  -3   9   4       45.88       36.67     36.67 o 
  -2   9   4      486.62      323.49     80.63 o 
  -1   9   4      237.53      224.89     71.17 o 
   0   9   4      146.60      178.88     46.54 o 
   1   9   4      439.20      437.11     73.47 o 
   2   9   4      796.10      668.14     87.83 o 
   3   9   4       14.99       74.41     77.76 o 
   4   9   4       60.85       57.00     92.55 o 
   5   9   4       10.50        3.22     54.85 o 
   6   9   4      462.62      482.09    107.87 o 
   7   9   4       50.61      243.23    101.41 o 
  -3  10   4      487.63      335.94     85.47 o 
  -2  10   4       11.53       29.18     29.18 o 
  -1  10   4      354.78      341.36     70.46 o 
   0  10   4       77.79       70.57     44.14 o 
   1  10   4      140.38      317.05     65.16 o 
   2  10   4      227.76      203.85     75.27 o 
   3  10   4      502.98      285.19     82.21 o 
   4  10   4      166.87      137.17     86.23 o 
   5  10   4        0.96       26.60     92.93 o 
  -1  11   4       17.50        9.13     25.45 o 
   0  11   4      143.00      198.87     47.13 o 
   1  11   4      562.40      461.01     63.08 o 
   2  11   4      159.84      135.24     66.44 o 
   3  11   4       10.65       24.67     29.06 o 
   4  11   4       17.08        1.97     32.38 o 
  -2 -10   5      153.40      168.24     67.34 o 
  -1 -10   5        3.76        4.30    102.20 o 
   0 -10   5      110.68       39.13     75.22 o 
   1 -10   5       43.69      167.68     68.46 o 
   2 -10   5       12.05       23.26     65.16 o 
   3 -10   5        4.29       60.33     61.38 o 
   4 -10   5      158.80      259.06     61.60 o 
  -4  -9   5       95.17       97.49     62.12 o 
  -3  -9   5      137.55       46.91     46.91 o 
  -2  -9   5        0.33       23.04     28.07 o 
  -1  -9   5       75.05      135.99    109.10 o 
   0  -9   5      145.83      212.95     95.33 o 
   1  -9   5       40.27       55.89     70.69 o 
   2  -9   5      163.05       98.68     68.58 o 
   3  -9   5      186.28      101.53     66.08 o 
   4  -9   5       45.95       88.16     63.88 o 
   5  -9   5       16.73       13.03     50.14 o 
  -5  -8   5      145.94      169.92     59.07 o 
  -4  -8   5      450.96      586.89     64.49 o 
  -3  -8   5       77.13      111.44     63.32 o 
  -2  -8   5      110.39      157.14     68.33 o 
  -1  -8   5        9.51       94.67    110.40 o 
   0  -8   5     1095.44     1257.97    264.05 o 
   1  -8   5       88.03       58.11     70.38 o 
   2  -8   5       91.84      142.48     63.20 o 
   3  -8   5      127.35      151.11     63.49 o 
   4  -8   5       26.78       17.28     62.03 o 
   5  -8   5        4.03       42.38     51.97 o 
   6  -8   5      133.02       69.90     62.62 o 
  -6  -7   5      191.13      112.77     57.07 o 
  -5  -7   5       61.68        3.31     56.18 o 
  -4  -7   5      445.78      495.11     59.01 o 
  -3  -7   5       54.12       26.23     57.84 o 
  -2  -7   5      680.50      831.46     73.12 o 
  -1  -7   5        4.21       21.34    124.53 o 
   0  -7   5      101.31      231.93    176.30 o 
   1  -7   5      356.80      293.71     64.63 o 
   2  -7   5      389.69      471.43     61.75 o 
   3  -7   5       14.38       26.56     56.34 o 
   4  -7   5      187.51      246.58     59.80 o 
   5  -7   5      110.39       32.70     61.26 o 
   6  -7   5      216.64      266.37     63.86 o 
   7  -7   5      120.72      211.84     60.67 o 
  -6  -6   5       14.08      102.61     55.60 o 
  -5  -6   5      983.70      903.99     62.23 o 
  -4  -6   5        0.04        7.85     50.82 o 
  -3  -6   5      360.09      400.17     51.16 o 
  -2  -6   5        9.75        5.09     47.37 o 
  -1  -6   5     1742.15     1795.47    106.91 o 
   0  -6   5      404.79      492.57     58.39 o 
   1  -6   5        0.57       94.98     47.66 o 
   2  -6   5      308.56      282.24     51.45 o 
   3  -6   5      539.59      653.63     54.74 o 
   4  -6   5        7.44        8.50     52.18 o 
   5  -6   5      251.31      330.88     59.06 o 
   6  -6   5      611.22      675.73     64.36 o 
   7  -6   5       19.78       18.40     53.70 o 
   8  -6   5       58.44       64.84     58.54 o 
  -7  -5   5      531.68      425.43     64.59 o 
  -6  -5   5        0.55       15.03     56.56 o 
  -5  -5   5       44.78       72.28     56.68 o 
  -4  -5   5      443.08      508.53     55.92 o 
  -3  -5   5     5438.27     5511.70     92.59 o 
  -2  -5   5      401.02      382.98     55.02 o 
  -1  -5   5     1675.83     1908.23     89.42 o 
   0  -5   5      237.89      255.33     35.75 o 
   1  -5   5      184.01      174.59     40.16 o 
   2  -5   5     2533.02     2582.90     61.13 o 
   3  -5   5     1590.31     1721.33     57.85 o 
   4  -5   5     1081.06     1130.33     57.30 o 
   5  -5   5       13.16       69.56     50.83 o 
   6  -5   5        0.75        5.59     50.24 o 
   7  -5   5       20.50       81.46     59.15 o 
   8  -5   5       33.26       18.33     59.26 o 
  -7  -4   5      585.46      462.66     69.01 o 
  -6  -4   5       53.95       80.59     62.11 o 
  -5  -4   5        6.38       53.31     53.31 o 
  -4  -4   5       50.94       92.96     56.77 o 
  -3  -4   5       83.09       67.69     59.31 o 
  -2  -4   5      257.58      275.60     66.54 o 
  -1  -4   5      362.80      302.55     64.04 o 
   0  -4   5      158.79      192.94     47.35 o 
   1  -4   5     1036.83      943.02     44.45 o 
   2  -4   5      175.28      139.15     36.38 o 
   3  -4   5      849.34      753.96     44.11 o 
   4  -4   5      312.02      279.33     44.52 o 
   5  -4   5     1595.50     1638.21     61.00 o 
   6  -4   5       21.29       44.32     50.16 o 
   7  -4   5        2.34       38.15     50.74 o 
   8  -4   5      153.74      200.23     58.42 o 
   9  -4   5      202.76      194.21     59.89 o 
  -8  -3   5      143.41      143.69     68.53 o 
  -7  -3   5      364.65      239.61     69.96 o 
  -6  -3   5       24.52       32.17     56.78 o 
  -5  -3   5      451.20      496.11     67.08 o 
  -4  -3   5     2638.21     2953.11     89.24 o 
  -3  -3   5     1400.42     1699.67     82.00 o 
  -2  -3   5       23.77      133.25     62.84 o 
  -1  -3   5      620.93      517.82     63.75 o 
   0  -3   5     1539.73     1624.32    234.26 o 
   1  -3   5     6678.19     6666.36     87.53 o 
   2  -3   5     2674.12     2683.57     55.45 o 
   3  -3   5      135.25      150.20     35.45 o 
   4  -3   5      480.84      437.74     40.75 o 
   5  -3   5      995.46      904.25     50.72 o 
   6  -3   5      131.15      120.93     48.29 o 
   7  -3   5      261.88      332.04     55.32 o 
   8  -3   5      353.71      371.65     58.76 o 
   9  -3   5        0.64        7.83     50.05 o 
  -8  -2   5      218.42      141.43     71.16 o 
  -7  -2   5      132.06       71.84     71.74 o 
  -6  -2   5       84.92       63.35     70.14 o 
  -5  -2   5     1591.76     1587.81     84.43 o 
  -4  -2   5     1131.86     1172.18     76.91 o 
  -3  -2   5      746.52      716.68     73.76 o 
  -2  -2   5       32.86       14.39     60.50 o 
  -1  -2   5     8873.30     8187.85    129.44 o 
   0  -2   5        0.56       13.83     13.83 o 
   1  -2   5    12272.47    12188.87    130.23 o 
   2  -2   5     1056.89      916.98     46.16 o 
   3  -2   5        1.70       25.27     34.10 o 
   4  -2   5       19.53        8.77     35.33 o 
   5  -2   5     1449.21     1337.10     51.69 o 
   6  -2   5      474.28      502.68     49.84 o 
   7  -2   5        7.21       27.65     48.62 o 
   8  -2   5      348.75      356.94     57.12 o 
   9  -2   5        5.96       32.67     50.78 o 
  -8  -1   5      550.85      416.44     76.40 o 
  -7  -1   5        5.44       56.20     72.61 o 
  -6  -1   5       47.33       92.81     72.77 o 
  -5  -1   5       87.26        6.99     72.27 o 
  -4  -1   5      566.02      631.90     74.06 o 
  -3  -1   5      694.75      640.13     71.46 o 
  -2  -1   5       86.44      155.33     56.15 o 
  -1  -1   5       86.12       18.05     53.32 o 
   0  -1   5       66.96       77.51     42.57 o 
   1  -1   5     2177.30     1788.58     69.31 o 
   2  -1   5     1164.46     1068.90     52.05 o 
   3  -1   5      347.03      349.19     39.02 o 
   4  -1   5     2977.26     2751.63     59.00 o 
   5  -1   5       59.96      103.06     41.03 o 
   6  -1   5       21.61       47.64     43.97 o 
   7  -1   5     1184.74     1224.16     59.83 o 
   8  -1   5       52.12       25.84     49.68 o 
   9  -1   5       66.49       50.06     50.06 o 
  10  -1   5       20.54        7.47     48.01 o 
  -8   0   5       48.22      126.13     74.56 o 
  -7   0   5      104.09       60.15     75.89 o 
  -6   0   5     1302.41     1263.78     90.27 o 
  -5   0   5       23.59       22.79     54.34 o 
  -4   0   5      305.87      242.46     73.80 o 
  -3   0   5       52.73       42.51     65.08 o 
  -2   0   5    14065.18    15020.88    172.15 o 
  -1   0   5      254.20      197.52     56.77 o 
   0   0   5     5050.50     4228.36   1874.31 o 
   1   0   5       19.95       10.27     27.20 o 
   2   0   5     2055.66     2161.27     67.73 o 
   3   0   5      975.62      962.05     51.06 o 
   4   0   5    10368.07    10846.18    103.94 o 
   5   0   5      225.53      185.02     44.62 o 
   6   0   5      191.77       80.35     47.89 o 
   7   0   5      313.37      358.81     52.13 o 
   8   0   5       90.13       36.39     54.26 o 
   9   0   5       67.72       36.64     55.10 o 
  10   0   5       61.08      149.29     56.47 o 
  -8   1   5      332.72      468.11     77.88 o 
  -7   1   5        4.90       32.50     76.88 o 
  -6   1   5     1357.03     1422.49     92.94 o 
  -5   1   5      402.86      465.31     78.31 o 
  -4   1   5      464.34      410.52     77.25 o 
  -3   1   5     3236.70     3598.99     98.29 o 
  -2   1   5     4120.04     4127.35     92.41 o 
  -1   1   5     4658.49     3868.58     99.74 o 
   0   1   5      329.30      373.33     48.36 o 
   1   1   5     5580.49     5265.81    100.81 o 
   2   1   5     2422.11     2541.91     77.17 o 
   3   1   5     5742.06     5994.93     96.93 o 
   4   1   5       30.60       41.55     46.38 o 
   5   1   5      415.69      392.53     50.07 o 
   6   1   5      639.89      678.09     54.35 o 
   7   1   5        1.72       11.34     45.90 o 
   8   1   5       80.01       54.58     57.25 o 
   9   1   5       29.64        5.73     52.42 o 
  10   1   5      112.10       66.13     59.53 o 
  -8   2   5       46.57       89.39     75.41 o 
  -7   2   5      229.35      274.16     79.67 o 
  -6   2   5     1326.38     1189.62     93.01 o 
  -5   2   5       26.27       35.99     51.08 o 
  -4   2   5      147.32      140.83     73.65 o 
  -3   2   5     1315.60     1325.83     83.92 o 
  -2   2   5      297.34      260.36     61.38 o 
  -1   2   5        3.45        1.38     56.75 o 
   0   2   5      542.12      734.68     85.07 o 
   1   2   5     1736.14     1383.96     73.28 o 
   2   2   5     1064.55     1023.31     68.33 o 
   3   2   5     5900.87     5865.06    109.34 o 
   4   2   5     2847.24     3096.54     82.16 o 
   5   2   5      360.75      426.58     56.92 o 
   6   2   5      981.85      949.56     63.78 o 
   7   2   5      212.06      210.00     56.60 o 
   8   2   5       29.25       54.65     59.67 o 
   9   2   5      457.01      510.51     65.33 o 
  10   2   5       25.85       26.74     52.79 o 
  -8   3   5      189.04      301.53     77.77 o 
  -7   3   5       38.80       98.57     80.33 o 
  -6   3   5        3.06      111.68     80.05 o 
  -5   3   5     1625.89     1667.50     97.94 o 
  -4   3   5     2990.16     3106.14    110.68 o 
  -3   3   5     1806.94     1849.10     90.58 o 
  -2   3   5     1990.14     1837.89     87.78 o 
  -1   3   5      702.31      603.32     66.94 o 
   0   3   5    10383.20    11142.41   1490.56 o 
   1   3   5     5936.94     5844.54    115.93 o 
   2   3   5     5009.24     4577.75    108.11 o 
   3   3   5       46.36       92.45     60.63 o 
   4   3   5      389.32      387.00     67.39 o 
   5   3   5        0.19       75.66     60.88 o 
   6   3   5     2621.23     2837.74     84.39 o 
   7   3   5      145.84      284.82     61.83 o 
   8   3   5       32.15       56.48     56.48 o 
   9   3   5       18.70       51.37     65.33 o 
  10   3   5        2.73       16.45     64.17 o 
  -7   4   5      168.06      102.18     82.14 o 
  -6   4   5      614.94      518.96     89.18 o 
  -5   4   5        0.65       41.22     83.58 o 
  -4   4   5     1011.82     1017.50     90.07 o 
  -3   4   5      761.44      897.25     82.02 o 
  -2   4   5      128.82      114.59     72.12 o 
  -1   4   5      961.72      802.61     72.90 o 
   0   4   5     3411.03     3578.22    184.45 o 
   1   4   5      935.34      729.65     73.00 o 
   2   4   5        5.79       59.97     62.39 o 
   3   4   5      139.69       99.39     68.04 o 
   4   4   5      131.76      113.95     71.27 o 
   5   4   5        2.80       37.11     71.23 o 
   6   4   5      232.44      262.05     72.40 o 
   7   4   5      279.36      325.95     73.24 o 
   8   4   5      440.92      420.58     75.85 o 
   9   4   5      176.41      141.31     70.55 o 
  -7   5   5       29.06        8.28     82.00 o 
  -6   5   5      161.50      196.04     86.71 o 
  -5   5   5      589.32      643.50     92.97 o 
  -4   5   5      380.66      228.41     88.94 o 
  -3   5   5      345.20      301.42     82.21 o 
  -2   5   5     1083.96      938.89     90.20 o 
  -1   5   5     6136.21     5592.41    124.13 o 
   0   5   5      866.57     1129.43     83.90 o 
   1   5   5     1368.41     1651.69     91.58 o 
   2   5   5      556.23      399.90     75.42 o 
   3   5   5      601.90      545.45     76.03 o 
   4   5   5       19.55       78.48     75.31 o 
   5   5   5     1734.26     1469.39     98.80 o 
   6   5   5      596.12      617.12     83.08 o 
   7   5   5       30.10       46.28     79.59 o 
   8   5   5      142.82      219.03     78.27 o 
   9   5   5       19.93       15.74     63.56 o 
  -6   6   5       47.43       62.74     82.99 o 
  -5   6   5     1323.36     1109.07    102.26 o 
  -4   6   5       39.26       79.26     86.43 o 
  -3   6   5     1783.87     1664.61    103.32 o 
  -2   6   5      255.85      443.32     76.68 o 
  -1   6   5     7423.05     7532.34    138.88 o 
   0   6   5     1927.77     1950.42    221.46 o 
   1   6   5      401.62      567.72     77.34 o 
   2   6   5      295.34      150.06     69.43 o 
   3   6   5     3157.08     2650.15    108.96 o 
   4   6   5     1008.39      967.65     93.38 o 
   5   6   5      219.14      215.49     86.15 o 
   6   6   5        0.78       45.35     87.61 o 
   7   6   5       30.89       36.45     66.66 o 
   8   6   5      326.12      219.01     88.55 o 
   9   6   5        9.44      167.59     79.71 o 
  -6   7   5      226.08      165.70     84.18 o 
  -5   7   5      390.56      322.04     92.17 o 
  -4   7   5      479.96      486.49     90.74 o 
  -3   7   5      219.12      101.94     90.05 o 
  -2   7   5       31.98       14.07     27.65 o 
  -1   7   5      934.59      887.48     78.45 o 
   0   7   5       62.33      121.72     46.03 o 
   1   7   5      210.15      269.57     74.04 o 
   2   7   5      409.46      265.98     74.05 o 
   3   7   5        0.05      132.74     76.26 o 
   4   7   5        4.74       45.09     45.09 o 
   5   7   5      872.04      732.72    104.95 o 
   6   7   5       10.02       38.54     64.36 o 
   7   7   5       99.12      118.68     93.26 o 
   8   7   5        2.69       42.64     89.00 o 
  -5   8   5      130.55      210.40     86.89 o 
  -4   8   5      875.41      746.10     97.21 o 
  -3   8   5      253.94      273.06     86.51 o 
  -2   8   5      949.34      668.76     82.16 o 
  -1   8   5      665.57      555.97     76.37 o 
   0   8   5       10.41       99.94     57.05 o 
   1   8   5     1301.48     1502.88     85.07 o 
   2   8   5     2667.48     2642.69    105.09 o 
   3   8   5      732.36      545.81     86.90 o 
   4   8   5      277.75      366.38     89.00 o 
   5   8   5       71.28       31.16     55.46 o 
   6   8   5       14.52       45.65     62.68 o 
   7   8   5      156.21      176.50    100.23 o 
  -4   9   5       78.57       97.79     84.73 o 
  -3   9   5      501.49      388.87     84.24 o 
  -2   9   5       73.77       15.83     76.28 o 
  -1   9   5      432.12      477.84     73.11 o 
   0   9   5       90.58       92.22     79.66 o 
   1   9   5     1392.56     1406.48     83.94 o 
   2   9   5      291.51      285.21     76.55 o 
   3   9   5        4.35        5.62     28.67 o 
   4   9   5       12.74        1.79     85.50 o 
   5   9   5      206.50      175.86     94.99 o 
   6   9   5       14.90      122.95     93.21 o 
  -3  10   5        0.28       28.72     72.38 o 
  -2  10   5      349.72      386.84     75.23 o 
  -1  10   5        1.30       14.63     63.52 o 
   0  10   5       49.69       17.95     24.60 o 
   1  10   5      126.12       20.11     62.57 o 
   2  10   5        4.80       80.28     66.03 o 
   3  10   5        4.77        9.37     28.76 o 
   4  10   5        0.89       34.48     34.48 o 
   5  10   5        9.15       75.74     87.85 o 
  -1  11   5       16.18       17.14     59.07 o 
   0  11   5      905.46      938.78    106.20 o 
   1  11   5        1.29       14.34     55.72 o 
   2  11   5        3.45       23.56     24.83 o 
   3  11   5       16.92       26.98     27.26 o 
  -1 -10   6      316.22      266.32     88.53 o 
   0 -10   6      138.43      184.15    130.01 o 
   1 -10   6      254.33      315.63     69.64 o 
   2 -10   6        0.02       21.55     46.77 o 
  -3  -9   6        0.93      112.49     57.76 o 
  -2  -9   6       35.01       39.57     59.46 o 
  -1  -9   6      104.76      226.58     79.16 o 
   0  -9   6        6.83        9.68     54.90 o 
   1  -9   6       17.50       57.63     67.08 o 
   2  -9   6       16.42       50.23     50.23 o 
   3  -9   6      117.95       66.19     61.08 o 
   4  -9   6       32.46       32.38     49.47 o 
   5  -9   6        5.49       29.67     49.79 o 
  -4  -8   6        1.23       34.82     48.42 o 
  -3  -8   6        9.85       52.77     52.46 o 
  -2  -8   6      201.62      257.29     69.95 o 
  -1  -8   6      137.70      188.43     76.28 o 
   0  -8   6       31.54       51.77     53.87 o 
   1  -8   6        6.87       51.32     51.32 o 
   2  -8   6      803.70      889.70     68.52 o 
   3  -8   6      353.39      505.61     60.90 o 
   4  -8   6      336.29      348.11     61.01 o 
   5  -8   6        0.34      105.91     55.35 o 
   6  -8   6       42.18       83.23     55.89 o 
  -5  -7   6       76.45       15.66     48.64 o 
  -4  -7   6      117.04       89.60     49.07 o 
  -3  -7   6      626.01      672.62     52.28 o 
  -2  -7   6      235.55      307.56     50.29 o 
  -1  -7   6      120.96      170.02     69.62 o 
   0  -7   6       64.15       31.83     44.98 o 
   1  -7   6     1021.10      990.53     60.15 o 
   2  -7   6       75.02       56.74     51.47 o 
   3  -7   6     1237.43     1200.72     62.67 o 
   4  -7   6        3.86      123.56     51.45 o 
   5  -7   6       12.51       18.31     54.10 o 
   6  -7   6        2.62       51.27     51.27 o 
   7  -7   6       63.01       84.67     55.97 o 
  -6  -6   6      273.93      337.15     55.79 o 
  -5  -6   6        1.10       13.01     51.93 o 
  -4  -6   6        7.41        3.21     52.25 o 
  -3  -6   6       94.32      135.50     56.11 o 
  -2  -6   6      388.89      369.68     64.58 o 
  -1  -6   6        9.18       49.00     87.74 o 
   0  -6   6       36.36       34.54     29.24 o 
   1  -6   6       30.52       25.53     40.21 o 
   2  -6   6       12.22       28.09     40.65 o 
   3  -6   6       67.24       39.13     46.87 o 
   4  -6   6        1.72       32.25     46.91 o 
   5  -6   6        3.94      105.13     50.09 o 
   6  -6   6        5.27       18.55     52.68 o 
   7  -6   6      170.57      238.19     56.09 o 
   8  -6   6        4.17        4.27     53.05 o 
  -6  -5   6       22.74      114.31     57.79 o 
  -5  -5   6       39.52       47.45     60.62 o 
  -4  -5   6      754.39      778.33     70.22 o 
  -3  -5   6       54.57       61.27     66.19 o 
  -2  -5   6       42.63        8.07     52.10 o 
  -1  -5   6      497.13      601.32     99.96 o 
   0  -5   6     3143.69     3616.00    517.78 o 
   1  -5   6      134.53       65.77     40.12 o 
   2  -5   6     1167.29     1135.27     47.90 o 
   3  -5   6       81.27       88.04     40.38 o 
   4  -5   6      778.59      787.24     50.24 o 
   5  -5   6        5.16       12.66     46.19 o 
   6  -5   6     1015.58     1136.83     59.91 o 
   7  -5   6        8.56       47.99     47.99 o 
   8  -5   6       52.80       55.68     54.62 o 
  -7  -4   6      155.81       38.70     64.78 o 
  -6  -4   6      218.90      104.13     68.19 o 
  -5  -4   6       14.87       57.81     67.17 o 
  -4  -4   6     1084.50     1239.38     80.85 o 
  -3  -4   6      334.63      422.45     77.90 o 
  -2  -4   6       34.43      151.88     74.42 o 
  -1  -4   6     1294.43     1329.12     90.93 o 
   0  -4   6     2611.27     2705.49    504.61 o 
   1  -4   6      197.90      103.63     47.02 o 
   2  -4   6      170.10      232.87     37.65 o 
   3  -4   6      468.00      475.56     40.89 o 
   4  -4   6      588.62      498.76     45.95 o 
   5  -4   6      832.57      872.24     51.66 o 
   6  -4   6       10.66       14.21     47.44 o 
   7  -4   6      103.68       74.55     52.17 o 
   8  -4   6        6.17       47.81     47.81 o 
   9  -4   6       10.45       21.26     47.00 o 
  -7  -3   6       36.56        3.13     66.30 o 
  -6  -3   6       37.79       64.84     71.43 o 
  -5  -3   6      353.51      393.15     76.58 o 
  -4  -3   6     2109.19     2289.26     99.11 o 
  -3  -3   6      325.58      256.32     81.44 o 
  -2  -3   6      135.45      206.51     69.50 o 
  -1  -3   6      227.64      137.99     70.69 o 
   0  -3   6      654.17      608.65    115.63 o 
   1  -3   6      682.38      568.12     60.56 o 
   2  -3   6      737.86      729.03     48.65 o 
   3  -3   6      777.13      679.91     49.82 o 
   4  -3   6      157.13      198.18     39.61 o 
   5  -3   6      379.83      325.13     44.43 o 
   6  -3   6      328.24      292.21     51.72 o 
   7  -3   6        9.08       47.18     47.18 o 
   8  -3   6      153.94       70.38     54.24 o 
   9  -3   6      114.83      146.91     55.04 o 
  -7  -2   6       65.22       18.99     74.80 o 
  -6  -2   6      563.65      471.18     80.38 o 
  -5  -2   6       74.16      119.81     77.67 o 
  -4  -2   6      299.70      415.35     77.38 o 
  -3  -2   6     2932.61     3495.33    108.07 o 
  -2  -2   6     2792.18     2881.69     93.34 o 
  -1  -2   6     3824.69     3177.38    102.83 o 
   0  -2   6       76.68      156.62     60.20 o 
   1  -2   6      351.06      282.14     58.06 o 
   2  -2   6     3723.98     3648.43     79.89 o 
   3  -2   6     2835.15     2609.28     62.29 o 
   4  -2   6     3107.81     3084.89     63.63 o 
   5  -2   6      447.92      372.29     44.30 o 
   6  -2   6      586.54      570.25     48.04 o 
   7  -2   6        2.93       25.15     49.02 o 
   8  -2   6      449.67      394.54     54.72 o 
   9  -2   6       35.50       20.53     46.29 o 
  -7  -1   6      717.99      550.18     82.10 o 
  -6  -1   6        1.35      121.90     76.50 o 
  -5  -1   6     1070.53     1136.29     88.57 o 
  -4  -1   6     1192.15     1207.11     87.95 o 
  -3  -1   6      728.42      719.13     79.81 o 
  -2  -1   6     2905.45     2713.51     89.32 o 
  -1  -1   6     1397.42     1236.82     75.53 o 
   0  -1   6      233.93      119.31     54.82 o 
   1  -1   6      325.27      346.87     57.54 o 
   2  -1   6     3942.80     4397.06     89.74 o 
   3  -1   6      151.43      204.74     47.46 o 
   4  -1   6       25.33       23.99     40.51 o 
   5  -1   6        3.42       15.27     42.83 o 
   6  -1   6      538.83      442.70     50.11 o 
   7  -1   6      437.81      419.30     51.64 o 
   8  -1   6       24.28       97.42     50.97 o 
   9  -1   6      132.17      109.07     53.97 o 
  10  -1   6        2.43       18.89     53.11 o 
  -7   0   6     1020.20      813.51     88.26 o 
  -6   0   6      159.35      186.88     84.65 o 
  -5   0   6      269.87      189.61     81.41 o 
  -4   0   6      296.89      266.32     80.27 o 
  -3   0   6     3621.06     3688.71    108.52 o 
  -2   0   6      435.50      278.18     65.98 o 
  -1   0   6     2757.11     2202.67     83.37 o 
   0   0   6     4315.20     4147.59   1905.03 o 
   1   0   6     1401.17     1459.42     68.30 o 
   2   0   6     1120.20     1154.54     64.91 o 
   3   0   6      219.21      238.68     58.38 o 
   4   0   6       66.03       82.24     47.48 o 
   5   0   6     1030.78     1109.34     54.88 o 
   6   0   6      326.07      337.01     49.32 o 
   7   0   6      284.71      199.97     52.32 o 
   8   0   6      387.80      358.74     55.76 o 
   9   0   6        0.09       21.31     53.39 o 
  10   0   6       83.22      167.11     53.41 o 
  -7   1   6       58.45       49.35     78.14 o 
  -6   1   6        4.16       53.41     55.62 o 
  -5   1   6      851.07      886.98     88.68 o 
  -4   1   6      209.43      270.07     77.93 o 
  -3   1   6     1363.64     1411.64     86.76 o 
  -2   1   6       30.85       10.56     63.18 o 
  -1   1   6     2222.19     2143.10     78.20 o 
   0   1   6       89.65      207.44     59.23 o 
   1   1   6    14506.77    13882.99    158.82 o 
   2   1   6      144.70      149.24     60.26 o 
   3   1   6       73.74       42.51     59.06 o 
   4   1   6      536.26      619.53     60.47 o 
   5   1   6     3636.45     3755.27     83.71 o 
   6   1   6      485.54      555.17     56.56 o 
   7   1   6      438.38      393.96     57.28 o 
   8   1   6        4.72       48.42     48.42 o 
   9   1   6       44.01       24.31     55.32 o 
  10   1   6       95.01       86.64     57.62 o 
  -7   2   6       89.33      170.99     78.30 o 
  -6   2   6      120.85       54.81     79.55 o 
  -5   2   6      366.38      375.99     86.11 o 
  -4   2   6     1243.25     1365.47     90.87 o 
  -3   2   6     1946.80     2177.43     95.96 o 
  -2   2   6     3292.52     3074.41    103.75 o 
  -1   2   6        0.80        8.75     17.23 o 
   0   2   6      309.44      420.67     52.15 o 
   1   2   6     3695.31     3740.15     96.25 o 
   2   2   6      808.23      742.07     69.62 o 
   3   2   6      155.01      143.53     66.16 o 
   4   2   6      215.93      312.88     63.42 o 
   5   2   6      207.56      215.86     61.13 o 
   6   2   6      282.34      286.09     61.80 o 
   7   2   6      110.07      107.82     60.98 o 
   8   2   6       35.47       71.89     61.75 o 
   9   2   6       13.72       50.42     53.22 o 
  10   2   6        3.70       19.81     52.55 o 
  -7   3   6       74.88       77.82     77.38 o 
  -6   3   6      272.80      291.16     81.00 o 
  -5   3   6     1377.22     1145.26    101.88 o 
  -4   3   6      387.09      498.25     84.46 o 
  -3   3   6     2995.84     2871.90    113.91 o 
  -2   3   6     1745.68     1702.32     93.78 o 
  -1   3   6      658.04      746.54     71.57 o 
   0   3   6     3485.32     3761.40    394.92 o 
   1   3   6      540.30      404.89     67.84 o 
   2   3   6     2126.93     1783.82     90.60 o 
   3   3   6      181.99      279.84     79.21 o 
   4   3   6     3295.56     3336.56    103.98 o 
   5   3   6      275.96      241.52     72.72 o 
   6   3   6       94.73      133.62     67.36 o 
   7   3   6      102.64       93.03     68.64 o 
   8   3   6       53.38       21.52     56.01 o 
   9   3   6      198.45      152.49     66.02 o 
  -7   4   6       23.24       61.39     81.09 o 
  -6   4   6      491.33      588.08     85.89 o 
  -5   4   6       93.07       35.05     88.08 o 
  -4   4   6      121.41      202.94     83.21 o 
  -3   4   6     1501.99     1476.57     99.16 o 
  -2   4   6     2703.67     2508.26    103.07 o 
  -1   4   6     1920.98     1913.06     92.51 o 
   0   4   6      876.64     1150.02     61.18 o 
   1   4   6      749.55      561.15     81.43 o 
   2   4   6      472.47      368.59     75.77 o 
   3   4   6     6612.69     6269.86    134.57 o 
   4   4   6      124.16      154.33     75.08 o 
   5   4   6      710.51      844.28     84.85 o 
   6   4   6       72.26       78.27     74.11 o 
   7   4   6     1046.97     1020.37     86.67 o 
   8   4   6        0.36       60.93     60.93 o 
   9   4   6      131.21      142.10     72.21 o 
  -6   5   6     1590.41     1344.85     97.22 o 
  -5   5   6       17.88       41.85     47.01 o 
  -4   5   6      842.51      879.73     97.23 o 
  -3   5   6       44.51       17.46     33.75 o 
  -2   5   6     1717.07     1467.69     95.06 o 
  -1   5   6       84.98      226.40     71.78 o 
   0   5   6     4449.96     4792.49     97.38 o 
   1   5   6       85.04       56.01     71.47 o 
   2   5   6        1.72       65.35     68.40 o 
   3   5   6      259.29      400.43     77.95 o 
   4   5   6      187.69      141.77     80.11 o 
   5   5   6        0.06       28.46     81.42 o 
   6   5   6       15.39       45.92     81.12 o 
   7   5   6       27.27       27.83     63.28 o 
   8   5   6       16.83      128.81     79.33 o 
   9   5   6       67.70       90.38     76.29 o 
  -6   6   6      274.70      245.07     83.20 o 
  -5   6   6      200.94      110.41     89.35 o 
  -4   6   6      171.83      158.95     43.23 o 
  -3   6   6        0.53      219.03     85.57 o 
  -2   6   6      651.20      504.50     83.77 o 
  -1   6   6       10.67       24.84     24.84 o 
   0   6   6      791.09      983.20    103.28 o 
   1   6   6     1167.34     1139.19     87.62 o 
   2   6   6     3284.59     3298.82     97.44 o 
   3   6   6      231.75      207.04     80.24 o 
   4   6   6       22.28       66.75     82.25 o 
   5   6   6        6.55       10.71     54.55 o 
   6   6   6     1284.90     1387.08    100.23 o 
   7   6   6       43.34       57.67     91.54 o 
   8   6   6      418.19      357.63     89.76 o 
  -5   7   6        4.16       29.23     83.64 o 
  -4   7   6      208.51      123.64     91.57 o 
  -3   7   6      606.25      428.27     88.53 o 
  -2   7   6       77.67       43.98     75.10 o 
  -1   7   6     1449.43     1662.03     84.45 o 
   0   7   6      864.43     1079.29    109.03 o 
   1   7   6       11.94       39.48     68.12 o 
   2   7   6      317.69      147.88     78.91 o 
   3   7   6      119.24      106.51     75.99 o 
   4   7   6      114.26       77.05     86.58 o 
   5   7   6      602.25      463.82     97.68 o 
   6   7   6      382.46      498.19     95.89 o 
   7   7   6        0.43       65.66     65.66 o 
   8   7   6       27.70       22.39     89.19 o 
  -4   8   6      645.93      619.65     88.54 o 
  -3   8   6      664.33      566.11     84.23 o 
  -2   8   6      734.30      836.65     87.59 o 
  -1   8   6       48.53       81.71     65.62 o 
   0   8   6        4.67       16.06     22.95 o 
   1   8   6      110.82      219.78     66.67 o 
   2   8   6      478.21      580.56     79.29 o 
   3   8   6       15.22       27.89     71.13 o 
   4   8   6       78.18      113.93     83.62 o 
   5   8   6       59.97       12.07     49.59 o 
   6   8   6        0.01      145.89     91.64 o 
   7   8   6       43.60       43.15     64.33 o 
  -3   9   6       50.86      149.49     70.62 o 
  -2   9   6       42.73       28.94     71.94 o 
  -1   9   6      654.94      691.49     72.74 o 
   0   9   6      377.05      483.10     46.78 o 
   1   9   6        4.74       39.07     62.83 o 
   2   9   6       96.34      112.35     70.95 o 
   3   9   6      498.91      307.95     79.69 o 
   4   9   6      712.97      689.76     87.83 o 
   5   9   6      262.20      161.78     90.12 o 
   6   9   6       12.45       42.18     54.14 o 
  -2  10   6        5.66       18.56     29.21 o 
  -1  10   6      142.12      281.08     61.51 o 
   0  10   6       24.27       14.98     22.68 o 
   1  10   6      175.97      144.67     60.57 o 
   2  10   6      282.45      291.21     63.46 o 
   3  10   6       24.30      104.76     70.29 o 
   4  10   6      113.42       86.13     70.94 o 
   5  10   6       27.78       18.76     83.56 o 
   1  11   6       20.96       24.53     24.53 o 
  -2  -9   7      110.59      131.56     63.18 o 
  -1  -9   7      156.45      190.93     72.15 o 
   0  -9   7       52.23        9.94     44.08 o 
   1  -9   7      109.04       24.85     58.03 o 
   2  -9   7      149.31      106.11     56.43 o 
   3  -9   7        0.82       46.50     46.50 o 
   4  -9   7        0.91       46.56     46.56 o 
  -3  -8   7      179.85      162.81     42.89 o 
  -2  -8   7      277.97      303.24     47.06 o 
  -1  -8   7       74.33       98.79     82.64 o 
   0  -8   7       20.25       76.96     86.56 o 
   1  -8   7        0.28       20.02     47.94 o 
   2  -8   7        6.84       80.55     46.69 o 
   3  -8   7      110.18      114.63     48.45 o 
   4  -8   7        3.73       70.68     49.36 o 
   5  -8   7        0.99       21.77     49.18 o 
  -4  -7   7      127.84      121.07     51.23 o 
  -3  -7   7      230.02      274.70     55.15 o 
  -2  -7   7      191.13      280.06     69.60 o 
  -1  -7   7      235.94      362.88     73.54 o 
   0  -7   7       92.65       97.36     29.40 o 
   1  -7   7      194.22      161.15     42.05 o 
   2  -7   7       31.96       47.57     42.46 o 
   3  -7   7       51.56       60.58     43.06 o 
   4  -7   7      126.03       67.79     48.92 o 
   5  -7   7      336.73      304.82     52.28 o 
   6  -7   7       58.32      118.72     49.99 o 
   7  -7   7        2.91       74.39     50.61 o 
  -5  -6   7      304.69      195.02     60.42 o 
  -4  -6   7      145.89      150.38     63.19 o 
  -3  -6   7      519.23      688.44     78.88 o 
  -2  -6   7      192.03      280.32     89.89 o 
  -1  -6   7       94.06       77.27     17.76 o 
   0  -6   7      333.76      420.02    101.10 o 
   1  -6   7     1028.54      961.79     49.11 o 
   2  -6   7      320.83      257.76     40.70 o 
   3  -6   7       41.61       63.49     39.63 o 
   4  -6   7      423.23      421.15     45.71 o 
   5  -6   7        0.72       49.34     44.81 o 
   6  -6   7       80.01       29.64     49.17 o 
   7  -6   7        3.09       27.76     44.34 o 
  -6  -5   7        2.15       45.70     60.90 o 
  -5  -5   7      801.31      830.16     75.27 o 
  -4  -5   7        2.50       35.61     71.52 o 
  -3  -5   7      456.75      548.94     89.93 o 
  -2  -5   7        6.99       90.63     76.02 o 
  -1  -5   7     1052.14     1211.98    116.18 o 
   0  -5   7        4.09       57.22    128.24 o 
   1  -5   7      911.96      839.79     56.04 o 
   2  -5   7      269.98      250.33     43.09 o 
   3  -5   7       30.60        4.83     36.62 o 
   4  -5   7       95.41       62.01     41.31 o 
   5  -5   7       46.97       10.27     44.59 o 
   6  -5   7        5.57       23.25     42.74 o 
   7  -5   7       29.43        5.35     48.35 o 
   8  -5   7       39.92       41.70     49.91 o 
  -6  -4   7       50.14       97.15     68.20 o 
  -5  -4   7      243.77      198.66     78.24 o 
  -4  -4   7        0.01      114.05     79.97 o 
  -3  -4   7      110.78      205.46     83.12 o 
  -2  -4   7       10.96      134.48     70.28 o 
  -1  -4   7      531.95      497.86     92.64 o 
   0  -4   7        2.51       12.57     35.92 o 
   1  -4   7     1621.65     1802.33     75.10 o 
   2  -4   7      168.93      190.73     45.54 o 
   3  -4   7     1939.11     1928.50     55.18 o 
   4  -4   7       11.09       14.46     37.72 o 
   5  -4   7       66.47       83.75     40.94 o 
   6  -4   7       64.86       27.60     45.46 o 
   7  -4   7      609.86      566.27     51.98 o 
   8  -4   7        3.00       69.95     47.85 o 
  -6  -3   7      800.46      961.92     79.07 o 
  -5  -3   7       30.11       49.97     78.01 o 
  -4  -3   7      100.77       74.19     83.66 o 
  -3  -3   7      431.90      428.00     84.00 o 
  -2  -3   7     2822.11     2796.59     98.65 o 
  -1  -3   7      773.73      612.36     80.43 o 
   0  -3   7     2087.73     1946.70    581.93 o 
   1  -3   7      382.19      350.33     65.64 o 
   2  -3   7      230.03      197.21     53.84 o 
   3  -3   7      962.32      883.48     52.39 o 
   4  -3   7       88.39      107.19     41.64 o 
   5  -3   7       84.52      114.08     40.73 o 
   6  -3   7      255.10      223.08     44.68 o 
   7  -3   7       24.62       27.04     42.24 o 
   8  -3   7       57.47       19.95     48.53 o 
   9  -3   7        0.08       40.25     48.87 o 
  -7  -2   7      231.65      241.47     72.67 o 
  -6  -2   7      439.67      558.19     80.24 o 
  -5  -2   7      111.98      131.97     81.54 o 
  -4  -2   7        7.26       34.92     51.86 o 
  -3  -2   7      449.21      482.24     80.38 o 
  -2  -2   7     1501.99     1232.51     78.80 o 
  -1  -2   7     2213.93     1809.01     89.85 o 
   0  -2   7      882.41      800.52    236.01 o 
   1  -2   7       11.27       14.46     62.24 o 
   2  -2   7      754.82      735.47     64.40 o 
   3  -2   7     1044.77     1083.19     59.54 o 
   4  -2   7      254.30      252.52     45.50 o 
   5  -2   7      130.03      164.57     43.93 o 
   6  -2   7      980.76      983.24     52.40 o 
   7  -2   7       49.13       29.11     41.88 o 
   8  -2   7       17.90       35.61     48.78 o 
   9  -2   7        8.54       47.82     49.16 o 
  -7  -1   7        0.10       23.47     74.21 o 
  -6  -1   7      238.92      260.08     79.72 o 
  -5  -1   7        4.08       51.12     79.34 o 
  -4  -1   7       59.33       21.31     79.73 o 
  -3  -1   7      622.00      636.24     80.80 o 
  -2  -1   7      268.71      188.30     66.23 o 
  -1  -1   7      147.39      111.55     64.07 o 
   0  -1   7      725.19      572.91    299.25 o 
   1  -1   7      355.27      257.68     64.85 o 
   2  -1   7      571.22      565.29     67.04 o 
   3  -1   7     1385.48     1251.01     68.33 o 
   4  -1   7     1063.58     1083.58     58.75 o 
   5  -1   7     1074.51     1081.16     54.66 o 
   6  -1   7     1278.69     1209.96     57.97 o 
   7  -1   7      222.05      212.97     49.84 o 
   8  -1   7       34.55       39.83     50.30 o 
   9  -1   7      226.38      250.17     51.91 o 
  -7   0   7       12.56       37.07     54.06 o 
  -6   0   7       13.10        0.00     53.72 o 
  -5   0   7      315.43      477.77     83.71 o 
  -4   0   7     3317.58     3848.39    116.83 o 
  -3   0   7      953.02      892.08     82.51 o 
  -2   0   7     2178.91     1853.31     90.12 o 
  -1   0   7      466.35      444.93     67.35 o 
   0   0   7     5408.21     6038.49   2800.40 o 
   1   0   7       14.21       99.46     56.66 o 
   2   0   7     4248.33     3963.03    107.26 o 
   3   0   7       94.65       40.28     60.66 o 
   4   0   7      649.61      788.24     61.86 o 
   5   0   7      194.12      152.79     54.59 o 
   6   0   7      183.96      186.47     52.22 o 
   7   0   7      194.27      138.07     53.97 o 
   8   0   7       16.29       45.79     45.79 o 
   9   0   7       17.80       92.39     52.78 o 
  -7   1   7       19.97      188.14     74.33 o 
  -6   1   7      289.40      184.36     82.94 o 
  -5   1   7       11.13       47.66     51.51 o 
  -4   1   7     1828.02     1864.24     99.28 o 
  -3   1   7      263.99      285.30     75.59 o 
  -2   1   7      283.00      217.50     72.39 o 
  -1   1   7       69.51      109.53     62.15 o 
   0   1   7     1399.18     1932.06    525.52 o 
   1   1   7      884.33      729.31     74.10 o 
   2   1   7     1247.70     1237.80     81.77 o 
   3   1   7      761.83      678.04     75.66 o 
   4   1   7     1171.33     1346.52     74.57 o 
   5   1   7       19.69        9.91     46.36 o 
   6   1   7       80.13       31.01     55.72 o 
   7   1   7        4.67        9.30     54.74 o 
   8   1   7      487.45      372.51     60.81 o 
   9   1   7      125.91      194.31     55.87 o 
  -7   2   7        3.27       42.78     50.62 o 
  -6   2   7       26.72       50.50     50.50 o 
  -5   2   7      716.19      771.13     90.32 o 
  -4   2   7       50.60        0.00     40.53 o 
  -3   2   7       14.77        8.45     32.86 o 
  -2   2   7      128.71      122.70     68.39 o 
  -1   2   7     2360.38     2443.41     96.59 o 
   0   2   7      388.71      546.70     63.26 o 
   1   2   7      427.60      281.65     68.51 o 
   2   2   7     2146.27     1731.62     89.42 o 
   3   2   7        7.98       39.02     68.51 o 
   4   2   7     1969.61     2272.23     91.50 o 
   5   2   7     2190.04     2322.98     90.17 o 
   6   2   7      766.77      901.55     72.82 o 
   7   2   7      380.78      424.20     64.94 o 
   8   2   7      370.23      355.83     64.44 o 
   9   2   7        1.48       42.59     51.42 o 
  -6   3   7      245.61      150.87     83.49 o 
  -5   3   7     1227.09     1054.74     95.82 o 
  -4   3   7       28.55      144.64     81.28 o 
  -3   3   7      757.63      822.23     89.04 o 
  -2   3   7     1694.16     1603.73     90.20 o 
  -1   3   7     5243.22     5465.99    138.32 o 
   0   3   7     2877.28     3019.37    674.47 o 
   1   3   7      142.38       51.34     69.13 o 
   2   3   7      148.95      199.82     73.18 o 
   3   3   7      743.80      840.75     88.32 o 
   4   3   7      939.59     1084.95     88.16 o 
   5   3   7       98.97       96.83     76.19 o 
   6   3   7      117.46       40.19     73.12 o 
   7   3   7      137.12      244.90     70.10 o 
   8   3   7       42.53       18.64     69.13 o 
   9   3   7        0.25       56.26     56.26 o 
  -6   4   7       90.37      236.10     78.51 o 
  -5   4   7       98.62      120.81     84.97 o 
  -4   4   7      316.20      425.39     84.27 o 
  -3   4   7      106.60      212.17     81.63 o 
  -2   4   7       65.83      165.46     74.60 o 
  -1   4   7      520.96      633.95     76.70 o 
   0   4   7      108.01       56.03     57.20 o 
   1   4   7     1048.94     1100.13     91.68 o 
   2   4   7      539.66      549.85     79.53 o 
   3   4   7       67.68        1.76     38.80 o 
   4   4   7      134.32      148.00     79.84 o 
   5   4   7      920.65     1046.90     89.93 o 
   6   4   7        8.86        2.11     56.96 o 
   7   4   7      373.28      374.34     79.76 o 
   8   4   7       10.28       25.92     73.80 o 
   9   4   7        0.05       59.46     69.50 o 
  -6   5   7       68.56       29.00     45.94 o 
  -5   5   7       35.82      133.81     82.55 o 
  -4   5   7      522.46      537.05     92.78 o 
  -3   5   7      449.96      450.38     88.61 o 
  -2   5   7      229.22       86.12     79.95 o 
  -1   5   7      132.70       89.22     78.40 o 
   0   5   7       63.24       74.10     18.81 o 
   1   5   7     1766.47     1964.64    103.52 o 
   2   5   7      271.29      247.55     72.80 o 
   3   5   7     1083.41      890.33     90.20 o 
   4   5   7     1848.17     1842.40    102.41 o 
   5   5   7       94.37      142.50     83.45 o 
   6   5   7      148.95      236.14     86.78 o 
   7   5   7      246.34      322.02     85.86 o 
   8   5   7       32.03       66.82     81.29 o 
   9   5   7        9.58       36.86     60.98 o 
  -5   6   7      855.36      692.22     91.62 o 
  -4   6   7      100.11      173.64     92.76 o 
  -3   6   7     3215.67     2839.02    117.52 o 
  -2   6   7      357.14      228.98     85.54 o 
  -1   6   7        1.07       20.68     71.52 o 
   0   6   7      412.73      535.75     56.75 o 
   1   6   7     5420.38     5578.14    138.75 o 
   2   6   7      651.83      486.51     78.24 o 
   3   6   7        8.24       14.57     32.26 o 
   4   6   7      368.33      392.89     84.45 o 
   5   6   7      152.85       86.43     87.62 o 
   6   6   7        0.42       14.78     58.22 o 
   7   6   7        2.07      147.92     85.53 o 
   8   6   7        2.86       79.43     82.85 o 
  -5   7   7       24.13       12.98     84.62 o 
  -4   7   7       23.79       80.32     84.39 o 
  -3   7   7       15.20       16.83     33.23 o 
  -2   7   7       28.63      124.09     76.84 o 
  -1   7   7      721.23      841.91     79.55 o 
   0   7   7       54.45        8.95     65.31 o 
   1   7   7       14.02       16.73     26.41 o 
   2   7   7       16.82       22.38     73.25 o 
   3   7   7      559.13      541.65     78.45 o 
   4   7   7       63.35        0.00     39.23 o 
   5   7   7       71.43      155.34     87.95 o 
   6   7   7       29.76       58.19     58.19 o 
   7   7   7      246.80      334.09     94.45 o 
   8   7   7        6.93       57.62     86.15 o 
  -4   8   7      639.91      514.39     83.22 o 
  -3   8   7      123.19      177.07     77.27 o 
  -2   8   7      230.55      197.30     76.70 o 
  -1   8   7       42.48       41.03     64.98 o 
   0   8   7     2115.02     2589.91    182.09 o 
   1   8   7       17.72       93.28     63.85 o 
   2   8   7       79.71       33.36     71.49 o 
   3   8   7      138.96       22.05     75.11 o 
   4   8   7      545.34      418.39     84.54 o 
   5   8   7      305.77      184.49     89.98 o 
   6   8   7      294.53      124.51     92.39 o 
   7   8   7       22.62        1.13     57.56 o 
  -3   9   7      183.21       85.28     76.63 o 
  -2   9   7      217.21      161.39     70.92 o 
  -1   9   7      801.02      889.56     70.62 o 
   0   9   7       80.02       83.51     42.45 o 
   1   9   7       46.27       54.11     59.38 o 
   2   9   7      106.86       69.08     66.76 o 
   3   9   7      197.31      202.55     76.32 o 
   4   9   7      191.08      206.11     71.38 o 
   5   9   7        2.56       50.18     83.00 o 
   6   9   7      119.36       73.07     87.72 o 
  -1  10   7      133.13       68.22     58.69 o 
   0  10   7       12.04       69.44     39.17 o 
   1  10   7       55.58       25.68     25.68 o 
   2  10   7      134.07      152.25     59.59 o 
   3  10   7      113.55       61.30     65.36 o 
   4  10   7        0.28       19.39     29.17 o 
   0  -9   8        0.31       37.21     37.21 o 
   1  -9   8       16.05       54.87     41.22 o 
   2  -9   8        0.18       11.18     42.55 o 
  -2  -8   8       61.72        5.54     56.49 o 
  -1  -8   8       72.01       56.10     64.23 o 
   0  -8   8      222.05      198.37     38.31 o 
   1  -8   8       13.16       13.62     36.18 o 
   2  -8   8      168.47      206.82     39.00 o 
   3  -8   8        3.56       70.56     39.79 o 
   4  -8   8       14.92       44.76     42.07 o 
   5  -8   8       84.02       97.06     44.31 o 
  -3  -7   8        7.92      170.79     71.20 o 
  -2  -7   8       18.68        7.74     85.98 o 
  -1  -7   8      182.95       93.41     65.34 o 
   0  -7   8      251.48      236.40     39.09 o 
   1  -7   8      106.33       30.56     39.49 o 
   2  -7   8        0.01       36.55     36.55 o 
   3  -7   8        8.78        5.40     36.81 o 
   4  -7   8       32.95      105.60     39.43 o 
   5  -7   8      119.48       46.43     44.34 o 
   6  -7   8        3.77       24.43     40.08 o 
  -4  -6   8      145.23       93.36     76.50 o 
  -3  -6   8       22.62       75.93     83.53 o 
  -2  -6   8        1.10       37.56     37.56 o 
  -1  -6   8       31.27        2.03     16.76 o 
   0  -6   8        3.38       53.65     47.68 o 
   1  -6   8       34.60        2.13     41.55 o 
   2  -6   8      130.13      120.58     40.34 o 
   3  -6   8        0.15       47.70     36.72 o 
   4  -6   8        2.07        6.59     36.63 o 
   5  -6   8       91.50       68.37     41.15 o 
   6  -6   8       31.92        3.82     40.46 o 
   7  -6   8       37.69       37.64     41.59 o 
  -5  -5   8       57.63      195.66     71.67 o 
  -4  -5   8       11.88       16.36     82.29 o 
  -3  -5   8      142.58      202.58     87.93 o 
  -2  -5   8      990.29     1014.78     83.44 o 
  -1  -5   8      483.20      698.57     98.66 o 
   0  -5   8      226.42      206.64     50.49 o 
   1  -5   8        0.60       32.02     56.03 o 
   2  -5   8      495.28      526.30     48.70 o 
   3  -5   8       36.46      138.84     39.72 o 
   4  -5   8      919.01      828.74     47.46 o 
   5  -5   8      107.40      100.59     40.26 o 
   6  -5   8       38.92        5.59     39.78 o 
   7  -5   8       30.23       67.91     42.85 o 
   8  -5   8       42.20       88.57     44.18 o 
  -5  -4   8      301.48      375.65     81.37 o 
  -4  -4   8      231.21      313.68     89.36 o 
  -3  -4   8       19.90       28.45     81.75 o 
  -2  -4   8     1011.53     1002.75     78.59 o 
  -1  -4   8        1.03       16.09     16.09 o 
   0  -4   8       24.40       27.29      8.22 o 
   1  -4   8       34.47       85.81     64.86 o 
   2  -4   8      536.94      522.70     58.38 o 
   3  -4   8      174.71      151.47     45.18 o 
   4  -4   8       95.52      111.11     42.24 o 
   5  -4   8      125.18      139.99     41.36 o 
   6  -4   8      139.40      179.90     43.78 o 
   7  -4   8        5.60       52.90     42.23 o 
   8  -4   8        4.63       40.57     40.57 o 
  -6  -3   8       48.21       65.46     72.29 o 
  -5  -3   8       87.69      179.71     82.10 o 
  -4  -3   8       35.20       45.01     53.01 o 
  -3  -3   8      473.22      490.14     82.45 o 
  -2  -3   8        1.12        0.53     24.95 o 
  -1  -3   8       10.26      127.04     72.75 o 
   0  -3   8        0.58       16.65     16.65 o 
   1  -3   8      497.62      558.98     71.34 o 
   2  -3   8       73.54      189.46     59.88 o 
   3  -3   8      656.16      744.09     57.20 o 
   4  -3   8      285.84      299.53     47.49 o 
   5  -3   8      171.40      122.12     43.29 o 
   6  -3   8       23.36       20.86     42.59 o 
   7  -3   8      188.93      144.39     44.96 o 
   8  -3   8      155.20      210.40     44.50 o 
  -6  -2   8        9.97       49.75     74.95 o 
  -5  -2   8      913.46      802.86     93.69 o 
  -4  -2   8      165.20      292.62     84.56 o 
  -3  -2   8      852.83      940.00     85.47 o 
  -2  -2   8       36.41        4.46     69.42 o 
  -1  -2   8     1296.72     1520.80     89.93 o 
   0  -2   8      823.16      632.38    240.67 o 
   1  -2   8     3678.46     3325.86    102.29 o 
   2  -2   8      325.39      225.95     69.34 o 
   3  -2   8      388.72      393.79     59.78 o 
   4  -2   8      290.16      298.24     52.82 o 
   5  -2   8      197.97      217.55     47.50 o 
   6  -2   8      369.19      340.30     49.41 o 
   7  -2   8      141.44      235.03     46.75 o 
   8  -2   8       13.91       29.96     46.80 o 
   9  -2   8       48.01        8.49     40.96 o 
  -6  -1   8       65.45       62.82     19.67 o 
  -5  -1   8      517.39      436.24     87.13 o 
  -4  -1   8       52.22       35.08     80.36 o 
  -3  -1   8      172.53      292.15     75.22 o 
  -2  -1   8      235.10      234.03     69.69 o 
  -1  -1   8       12.14        6.98     17.41 o 
   0  -1   8     1749.28     1494.73    663.27 o 
   1  -1   8       18.28       27.10     61.69 o 
   2  -1   8      232.50      315.59     68.59 o 
   3  -1   8      209.72      234.55     64.34 o 
   4  -1   8      102.77       41.64     57.41 o 
   5  -1   8       32.15       20.33     50.79 o 
   6  -1   8      153.64       56.17     50.10 o 
   7  -1   8      245.89      304.77     50.46 o 
   8  -1   8        9.12       53.82     47.88 o 
   9  -1   8       17.01       17.26     48.65 o 
  -6   0   8      328.07      378.90     78.39 o 
  -5   0   8      464.24      385.10     84.70 o 
  -4   0   8       15.09      108.63     90.33 o 
  -3   0   8      367.02      347.51     78.87 o 
  -2   0   8      884.93      728.88     81.03 o 
  -1   0   8      607.33      759.31     76.72 o 
   0   0   8     1105.05     1815.07    797.42 o 
   1   0   8      585.98      449.60     71.15 o 
   2   0   8       48.15       22.15     69.71 o 
   3   0   8     1605.06     1910.15     84.98 o 
   4   0   8     1460.67     1656.89     78.33 o 
   5   0   8       62.26       36.01     59.08 o 
   6   0   8      742.12      702.57     62.90 o 
   7   0   8       99.40       98.25     53.84 o 
   8   0   8        9.82       24.03     53.05 o 
   9   0   8       87.45       12.50     51.61 o 
  -6   1   8      335.39      425.84     78.91 o 
  -5   1   8      214.56      191.24     82.69 o 
  -4   1   8        9.35       96.72     79.05 o 
  -3   1   8     1271.40     1181.95     91.29 o 
  -2   1   8      621.32      690.38     72.97 o 
  -1   1   8     4959.49     5048.96    135.25 o 
   0   1   8      257.21      326.11     79.41 o 
   1   1   8        3.67       99.68     63.81 o 
   2   1   8      154.22      222.87     68.57 o 
   3   1   8     4360.74     4523.80    119.28 o 
   4   1   8      162.35      152.69     71.00 o 
   5   1   8      650.16      550.04     72.14 o 
   6   1   8       58.62        1.05     60.77 o 
   7   1   8        7.35      121.77     57.00 o 
   8   1   8       52.95       26.49     56.97 o 
   9   1   8       12.93       95.65     55.35 o 
  -6   2   8      822.41      559.01     85.72 o 
  -5   2   8       43.57       11.74     79.98 o 
  -4   2   8      507.63      384.37     86.46 o 
  -3   2   8       22.94       13.31     30.96 o 
  -2   2   8        1.53        8.48     23.79 o 
  -1   2   8      302.80      446.30     72.22 o 
   0   2   8      159.05      196.86     74.47 o 
   1   2   8       12.11       15.33     66.21 o 
   2   2   8       59.05        5.85     32.90 o 
   3   2   8        1.75       15.13     41.56 o 
   4   2   8      116.76      150.98     74.86 o 
   5   2   8      157.89      328.73     72.48 o 
   6   2   8       61.62      101.08     68.37 o 
   7   2   8        0.64       21.86     51.61 o 
   8   2   8        6.36        2.14     60.77 o 
   9   2   8      184.52      183.65     60.80 o 
  -6   3   8      203.60      219.03     78.45 o 
  -5   3   8      428.69      398.94     82.20 o 
  -4   3   8     1079.55      939.03     98.37 o 
  -3   3   8       17.67       23.75     78.86 o 
  -2   3   8     2187.55     2098.00     98.64 o 
  -1   3   8      832.64      933.15     85.47 o 
   0   3   8      262.02      445.03     55.01 o 
   1   3   8       45.74       49.47     72.09 o 
   2   3   8     4702.66     4576.00    122.87 o 
   3   3   8       71.51       32.77     80.53 o 
   4   3   8       30.95       98.80     77.05 o 
   5   3   8      411.63      492.90     83.49 o 
   6   3   8      623.98      638.36     83.77 o 
   7   3   8       57.86      103.77     71.07 o 
   8   3   8      169.72      183.97     70.68 o 
   9   3   8       23.60       43.44     54.44 o 
  -6   4   8        8.48        9.06     42.34 o 
  -5   4   8        2.13       22.04     40.90 o 
  -4   4   8     1375.30     1364.01    111.89 o 
  -3   4   8       98.36       87.95     24.80 o 
  -2   4   8      643.80      601.93     85.21 o 
  -1   4   8     1714.54     1765.70    100.73 o 
   0   4   8     3149.86     3475.29    352.06 o 
   1   4   8     1981.03     2077.34    106.10 o 
   2   4   8     1044.01     1143.30     85.34 o 
   3   4   8      126.00      129.99     84.37 o 
   4   4   8       70.97       90.42     84.27 o 
   5   4   8      672.47      861.03     89.91 o 
   6   4   8        8.64      185.50     80.59 o 
   7   4   8      197.93      289.83     80.44 o 
   8   4   8       32.31        9.38     75.48 o 
   9   4   8        0.60       83.84     67.97 o 
  -5   5   8       35.98       58.47     83.94 o 
  -4   5   8      647.58      592.33     93.15 o 
  -3   5   8      243.12      379.89     80.73 o 
  -2   5   8      615.56      641.54     86.94 o 
  -1   5   8       89.45      113.01     75.19 o 
   0   5   8        7.20      108.00     53.26 o 
   1   5   8     1086.73     1446.22     95.68 o 
   2   5   8       22.28       13.62     27.73 o 
   3   5   8        4.53       35.73     35.73 o 
   4   5   8       13.72       25.38     43.09 o 
   5   5   8       52.35      187.24     82.82 o 
   6   5   8        8.45       53.78     88.83 o 
   7   5   8      134.52      337.55     85.51 o 
   8   5   8      100.79      251.61     79.36 o 
  -5   6   8      153.75       41.40     86.59 o 
  -4   6   8      450.97      382.30     85.39 o 
  -3   6   8       64.67      107.80     80.84 o 
  -2   6   8      267.47      277.47     84.94 o 
  -1   6   8     1685.92     1829.90    104.22 o 
   0   6   8      839.48     1008.61     65.81 o 
   1   6   8      548.28      741.90     82.23 o 
   2   6   8       56.78       83.25     76.20 o 
   3   6   8      263.61      187.39     76.87 o 
   4   6   8     1569.76     1283.51    101.18 o 
   5   6   8      448.46      435.40     90.58 o 
   6   6   8       55.90      110.30     89.08 o 
   7   6   8       21.50       10.23     59.43 o 
   8   6   8      112.39       90.38     82.95 o 
  -4   7   8       32.55      105.97     78.94 o 
  -3   7   8       28.35       22.21     34.27 o 
  -2   7   8      851.15      854.96     91.59 o 
  -1   7   8       79.32       94.22     70.50 o 
   0   7   8       57.10      145.32     48.49 o 
   1   7   8      368.18      364.09     72.07 o 
   2   7   8      481.90      472.51     79.35 o 
   3   7   8       36.45       28.79     28.79 o 
   4   7   8      173.37      249.92     81.31 o 
   5   7   8       44.47        3.83     45.28 o 
   6   7   8       14.54      172.91     86.35 o 
   7   7   8        0.49        7.77     56.91 o 
  -3   8   8      201.28      245.13     73.57 o 
  -2   8   8       14.08      112.27     69.89 o 
  -1   8   8      412.02      399.76     71.00 o 
   0   8   8       41.02      101.64     45.86 o 
   1   8   8        4.85        6.14     27.18 o 
   2   8   8       70.25      100.00     67.96 o 
   3   8   8      182.50      200.00     75.97 o 
   4   8   8      183.33      152.95     34.28 o 
   5   8   8        0.03       41.83     41.83 o 
   6   8   8       49.47       59.01     85.80 o 
  -2   9   8       52.36       17.77     30.21 o 
  -1   9   8        1.39       55.68     58.12 o 
   0   9   8        2.54        6.50     19.02 o 
   1   9   8      915.21     1087.32     68.96 o 
   2   9   8      104.73      108.87     27.81 o 
   3   9   8      232.33      224.78     72.73 o 
   4   9   8        2.36       48.82     67.29 o 
   5   9   8       18.86        9.62     75.54 o 
   1  10   8       31.63       46.64     54.55 o 
   2  10   8        0.06        4.70     25.74 o 
   0  -8   9       44.87       88.55     31.39 o 
   1  -8   9       15.93       67.24     33.28 o 
   2  -8   9        6.05       12.36     31.80 o 
   3  -8   9        0.25       20.56     32.64 o 
  -2  -7   9        2.18       33.38     66.90 o 
  -1  -7   9      348.70      478.19     64.56 o 
   0  -7   9       14.35       37.35     57.68 o 
   1  -7   9       97.10      141.39     44.01 o 
   2  -7   9       45.57        8.94     33.98 o 
   3  -7   9      351.28      275.03     37.64 o 
   4  -7   9        7.35       46.92     35.14 o 
   5  -7   9       59.29       24.54     36.43 o 
  -3  -6   9      110.10       38.32     49.77 o 
  -2  -6   9        5.47        2.11     26.05 o 
  -1  -6   9      169.34      238.98     73.57 o 
   0  -6   9      115.56       15.02     57.69 o 
   1  -6   9       23.68       35.64     42.45 o 
   2  -6   9      165.79      133.83     45.12 o 
   3  -6   9       55.92       35.96     37.16 o 
   4  -6   9        3.79       12.39     36.02 o 
   5  -6   9       11.42       32.84     35.28 o 
   6  -6   9       18.82       67.53     37.96 o 
  -4  -5   9       17.26      136.54     80.18 o 
  -3  -5   9      247.88      243.33     82.82 o 
  -2  -5   9       23.99       12.12     24.42 o 
  -1  -5   9      255.55      449.89     86.54 o 
   0  -5   9      111.00      206.58    174.45 o 
   1  -5   9        2.37       33.16     43.56 o 
   2  -5   9      212.79      121.12     54.99 o 
   3  -5   9        2.66       61.72     41.56 o 
   4  -5   9       12.38       20.02     35.81 o 
   5  -5   9       34.94       40.99     37.88 o 
   6  -5   9      180.50       74.34     40.80 o 
   7  -5   9        3.93       18.37     39.31 o 
  -4  -4   9      271.47      222.09     86.28 o 
  -3  -4   9       62.53       68.03     77.60 o 
  -2  -4   9        2.16        0.94     22.21 o 
  -1  -4   9      317.49      508.11     85.68 o 
   0  -4   9      198.02      188.59     46.88 o 
   1  -4   9     1082.49      936.74     80.29 o 
   2  -4   9      128.37      133.11     62.18 o 
   3  -4   9      123.76      163.90     49.99 o 
   4  -4   9        0.05        3.87     37.47 o 
   5  -4   9      536.02      518.68     45.53 o 
   6  -4   9        3.11       34.03     39.28 o 
   7  -4   9       61.04      130.65     40.42 o 
   8  -4   9        5.57       17.09     40.52 o 
  -5  -3   9       10.40       30.68     78.24 o 
  -4  -3   9      484.44      532.90     87.45 o 
  -3  -3   9       28.96       53.11     75.95 o 
  -2  -3   9      613.12      469.73     77.70 o 
  -1  -3   9       56.25       11.66     74.71 o 
   0  -3   9      186.88      157.86     72.60 o 
   1  -3   9      144.14      129.42     68.08 o 
   2  -3   9      295.17      257.50     68.46 o 
   3  -3   9      114.73       71.63     62.60 o 
   4  -3   9      150.81      110.76     51.20 o 
   5  -3   9        0.15       29.37     44.79 o 
   6  -3   9       69.64       70.86     44.74 o 
   7  -3   9        0.49        8.68     37.22 o 
   8  -3   9        7.63       38.04     38.04 o 
  -5  -2   9       33.13       62.35     77.04 o 
  -4  -2   9      711.52      654.61     85.84 o 
  -3  -2   9      316.41      153.16     78.52 o 
  -2  -2   9        3.27       34.45     68.34 o 
  -1  -2   9       78.99       49.50     70.65 o 
   0  -2   9     1866.32     1772.83    757.61 o 
   1  -2   9      171.97      190.84     65.19 o 
   2  -2   9      623.46      713.28     75.60 o 
   3  -2   9      620.98      633.77     69.02 o 
   4  -2   9      592.36      545.36     61.55 o 
   5  -2   9       59.15       79.53     50.56 o 
   6  -2   9        1.60       41.69     41.69 o 
   7  -2   9       18.24        2.64     39.28 o 
   8  -2   9      328.48      251.85     47.91 o 
  -5  -1   9       73.98      167.57     75.58 o 
  -4  -1   9        2.10       39.58     39.58 o 
  -3  -1   9       90.92       20.42     31.29 o 
  -2  -1   9     1560.28     1202.32     83.59 o 
  -1  -1   9      523.71      613.47     73.88 o 
   0  -1   9      463.61      399.57    203.99 o 
   1  -1   9      374.97      370.19     66.09 o 
   2  -1   9      639.29      803.86     74.76 o 
   3  -1   9     1171.24     1110.46     84.51 o 
   4  -1   9      602.98      711.77     68.32 o 
   5  -1   9       44.58       58.08     56.37 o 
   6  -1   9        0.10        3.04     43.80 o 
   7  -1   9      179.91      192.00     51.07 o 
   8  -1   9       73.47       23.13     49.37 o 
   9  -1   9      134.28      147.30     47.64 o 
  -5   0   9      261.24      251.79     75.43 o 
  -4   0   9      125.46      118.82     79.10 o 
  -3   0   9       26.01       30.30     30.30 o 
  -2   0   9      805.68      679.63     77.19 o 
  -1   0   9      744.93      951.40     78.10 o 
   0   0   9      794.90     1217.01    505.37 o 
   1   0   9      121.71        3.43     66.55 o 
   2   0   9        6.64       35.92     35.92 o 
   3   0   9        0.37       27.39     44.93 o 
   4   0   9      229.72      222.66     70.29 o 
   5   0   9      159.34      129.96     64.97 o 
   6   0   9       17.73      120.69     56.66 o 
   7   0   9       27.91       67.52     54.60 o 
   8   0   9       77.03      135.52     53.23 o 
   9   0   9        9.68       42.61     42.61 o 
  -5   1   9        6.36      102.25     75.25 o 
  -4   1   9       99.05       98.18     78.11 o 
  -3   1   9      505.31      378.14     84.93 o 
  -2   1   9      763.86      768.60     78.11 o 
  -1   1   9      212.15      281.08     71.08 o 
   0   1   9       49.83      135.51     51.23 o 
   1   1   9     1634.61     1642.24     80.57 o 
   2   1   9      460.92      494.36     76.27 o 
   3   1   9      538.58      614.09     79.74 o 
   4   1   9      542.44      621.70     79.76 o 
   5   1   9      470.01      552.66     74.25 o 
   6   1   9      470.56      504.83     69.56 o 
   7   1   9      282.87      290.14     63.99 o 
   8   1   9       64.96       20.53     57.99 o 
   9   1   9       53.64        5.49     54.62 o 
  -5   2   9       13.47        2.90     77.31 o 
  -4   2   9        8.07       35.62     35.62 o 
  -3   2   9     1307.17     1256.89     92.26 o 
  -2   2   9      490.82      521.30     76.80 o 
  -1   2   9       22.74      180.27     68.23 o 
   0   2   9     1216.68     1988.94    281.43 o 
   1   2   9      436.68      284.15     73.53 o 
   2   2   9      122.08       44.91     76.28 o 
   3   2   9      284.43      244.24     80.00 o 
   4   2   9      586.81      561.52     84.40 o 
   5   2   9       93.39      138.29     73.79 o 
   6   2   9      302.43      401.27     75.12 o 
   7   2   9        0.76       52.55     52.55 o 
   8   2   9       12.47        8.85     51.86 o 
   9   2   9       27.00       31.98     59.39 o 
  -5   3   9      296.48      366.49     78.57 o 
  -4   3   9       17.87       11.50     33.64 o 
  -3   3   9     1079.21     1071.87     92.46 o 
  -2   3   9      315.71      368.26     79.06 o 
  -1   3   9       26.55       72.90     69.77 o 
   0   3   9       37.97        4.64     84.64 o 
   1   3   9     1273.01     1128.51     91.17 o 
   2   3   9      227.35      125.60     81.31 o 
   3   3   9       79.31       73.20     80.40 o 
   4   3   9      292.64      217.07     85.44 o 
   5   3   9       23.78       73.55     81.69 o 
   6   3   9       28.61       57.04     57.04 o 
   7   3   9        7.04       32.31     71.52 o 
   8   3   9        2.38       47.49     66.76 o 
  -5   4   9       82.48      193.32     78.08 o 
  -4   4   9       80.18      109.59     80.46 o 
  -3   4   9        1.09       24.71     30.99 o 
  -2   4   9       82.49      110.53     80.69 o 
  -1   4   9      531.28      671.48     83.02 o 
   0   4   9       27.05      126.32     60.51 o 
   1   4   9        4.41       84.77     75.97 o 
   2   4   9       10.46       70.67     76.98 o 
   3   4   9     2578.43     2378.51    111.51 o 
   4   4   9        0.22       87.15     84.66 o 
   5   4   9      708.71      869.54     95.73 o 
   6   4   9       44.68       49.23     84.21 o 
   7   4   9       19.90       14.95     79.40 o 
   8   4   9       31.93       27.49     74.98 o 
  -4   5   9      602.30      416.99     84.70 o 
  -3   5   9        4.47       27.24     31.88 o 
  -2   5   9       32.05       12.56     30.91 o 
  -1   5   9      762.66      832.50     87.46 o 
   0   5   9      410.42      449.47     59.49 o 
   1   5   9       11.90       20.15     30.53 o 
   2   5   9      218.94      179.69     82.95 o 
   3   5   9      121.29      105.50     85.40 o 
   4   5   9      124.29       65.95     88.93 o 
   5   5   9       55.82      112.06     86.73 o 
   6   5   9      139.04       60.62     88.97 o 
   7   5   9        0.20       58.01     58.01 o 
   8   5   9       40.37       97.77     77.62 o 
  -4   6   9        5.12       32.82     32.82 o 
  -3   6   9       19.97       47.69     79.63 o 
  -2   6   9      556.31      728.05     88.62 o 
  -1   6   9     1102.21     1224.09     96.30 o 
   0   6   9       82.88      217.05     81.79 o 
   1   6   9       58.42      133.31     77.55 o 
   2   6   9       58.39       10.13     87.16 o 
   3   6   9      211.92      283.53     80.30 o 
   4   6   9       11.89       38.56     38.56 o 
   5   6   9        0.54       46.37     46.37 o 
   6   6   9       98.58      157.19     83.69 o 
   7   6   9       10.39       56.30     56.30 o 
  -3   7   9        1.84       31.88     76.66 o 
  -2   7   9       62.25       19.21     33.63 o 
  -1   7   9       22.10       15.78     73.85 o 
   0   7   9      217.80      293.28     53.78 o 
   1   7   9      616.53      844.65     78.29 o 
   2   7   9      281.60      382.31     77.50 o 
   3   7   9       82.34        1.62     75.58 o 
   4   7   9       43.90        2.29     34.38 o 
   5   7   9      433.63      445.83     84.55 o 
   6   7   9       84.27       76.03     84.70 o 
   7   7   9      181.79      117.21     85.77 o 
  -2   8   9     1125.30     1444.71     83.49 o 
  -1   8   9       11.14        8.87     29.10 o 
   0   8   9       19.23       17.77     42.44 o 
   1   8   9       14.18       30.50     62.09 o 
   2   8   9      404.75      467.32     69.28 o 
   3   8   9        2.17       29.59     29.59 o 
   4   8   9       37.23       54.31     70.51 o 
   5   8   9        5.41       31.45     74.86 o 
   6   8   9       34.92       43.10     43.10 o 
   0   9   9      195.34      206.92     41.17 o 
   1   9   9       17.83       47.03     54.13 o 
   2   9   9       30.53       30.79     58.85 o 
   3   9   9       85.00      113.79     65.42 o 
   4   9   9      131.01        5.50     69.03 o 
   0  -7  10        3.28       22.61     33.17 o 
   1  -7  10        7.29       59.60     46.96 o 
   2  -7  10       39.34       11.52     38.29 o 
   3  -7  10       17.07       34.86     32.90 o 
   4  -7  10        1.33       28.05     30.14 o 
  -2  -6  10        0.65       53.86     61.48 o 
  -1  -6  10       10.79        7.29     15.71 o 
   0  -6  10       91.48      126.19     95.11 o 
   1  -6  10       25.96        1.62     40.89 o 
   2  -6  10        9.78       19.94     39.18 o 
   3  -6  10       78.92      123.02     39.50 o 
   4  -6  10      124.04      179.16     35.90 o 
   5  -6  10       29.21       44.28     33.24 o 
  -3  -5  10      299.70      250.88     73.21 o 
  -2  -5  10       35.31        4.57     18.94 o 
  -1  -5  10        0.45       23.55     76.63 o 
   0  -5  10      222.45      258.74    132.62 o 
   1  -5  10      231.97      270.27     65.46 o 
   2  -5  10       95.65      115.35     57.37 o 
   3  -5  10       35.08       12.27     38.28 o 
   4  -5  10        0.03       59.03     39.95 o 
   5  -5  10        2.02       30.05     36.40 o 
   6  -5  10       37.03       13.33     33.02 o 
  -3  -4  10       68.48        7.17     30.85 o 
  -2  -4  10       18.33        0.00     19.61 o 
  -1  -4  10      157.60      196.14     75.41 o 
   0  -4  10      214.45      202.31    129.38 o 
   1  -4  10       22.06       33.02     64.86 o 
   2  -4  10       49.04       10.13     65.19 o 
   3  -4  10      193.98      146.37     58.06 o 
   4  -4  10        5.89       35.55     45.86 o 
   5  -4  10        8.49       42.09     41.25 o 
   6  -4  10        1.72       23.36     38.64 o 
   7  -4  10       97.39       21.68     35.21 o 
  -4  -3  10       20.56       35.70     39.52 o 
  -3  -3  10        1.71       26.58     29.33 o 
  -2  -3  10       26.66      175.46     62.67 o 
  -1  -3  10      211.31      362.14     72.96 o 
   0  -3  10      322.91      272.30    117.04 o 
   1  -3  10        1.62        7.49     31.55 o 
   2  -3  10      483.28      565.73     69.88 o 
   3  -3  10      227.41      211.81     64.31 o 
   4  -3  10       31.60       76.39     52.84 o 
   5  -3  10      264.08      307.27     48.46 o 
   6  -3  10      128.00      106.00     45.20 o 
   7  -3  10        5.91       21.98     40.87 o 
  -4  -2  10        3.61       36.29     36.29 o 
  -3  -2  10      312.36      508.40     73.76 o 
  -2  -2  10       36.33       29.96     65.84 o 
  -1  -2  10      723.74      786.30     80.18 o 
   0  -2  10        2.48        7.75     24.76 o 
   1  -2  10       16.69       15.21     28.68 o 
   2  -2  10       31.31       93.95     71.61 o 
   3  -2  10      435.13      510.69     74.06 o 
   4  -2  10        1.98       45.73     45.73 o 
   5  -2  10       59.23       79.96     53.43 o 
   6  -2  10       28.10       28.04     41.24 o 
   7  -2  10       13.21       41.38     45.72 o 
   8  -2  10        8.29       37.45     37.45 o 
  -4  -1  10        3.08       34.50     34.50 o 
  -3  -1  10      215.16      155.73     76.60 o 
  -2  -1  10       60.22       20.76     21.54 o 
  -1  -1  10        9.66       20.74     20.74 o 
   0  -1  10       19.96       42.18     49.82 o 
   1  -1  10      215.59      211.74     66.87 o 
   2  -1  10        1.57       37.63     37.63 o 
   3  -1  10       82.15       25.85     45.95 o 
   4  -1  10      155.19      223.02     68.15 o 
   5  -1  10      484.12      419.71     66.35 o 
   6  -1  10       58.81      130.68     53.51 o 
   7  -1  10       56.18       89.97     49.53 o 
   8  -1  10      107.27       29.66     48.30 o 
  -5   0  10       82.02      146.03     70.99 o 
  -4   0  10      706.24      568.03     81.13 o 
  -3   0  10        3.99       61.86     73.96 o 
  -2   0  10      490.42      466.51     74.50 o 
  -1   0  10        0.51      131.33     66.74 o 
   0   0  10       46.58       23.27     27.44 o 
   1   0  10      318.40      263.51     66.39 o 
   2   0  10      838.01      644.90     81.77 o 
   3   0  10       41.45      123.91     72.46 o 
   4   0  10      170.23      285.46     74.67 o 
   5   0  10      224.06      214.63     69.12 o 
   6   0  10       15.25        4.31     46.58 o 
   7   0  10       94.37       70.77     55.60 o 
   8   0  10      109.97      111.64     54.37 o 
  -4   1  10      343.39      288.14     78.61 o 
  -3   1  10      802.09      898.94     80.33 o 
  -2   1  10      125.41      141.37     70.27 o 
  -1   1  10        3.89       22.29     24.47 o 
   0   1  10      276.45      464.04    139.10 o 
   1   1  10     1423.42     1076.47     76.49 o 
   2   1  10       56.34      181.93     70.28 o 
   3   1  10      388.58      407.67     81.05 o 
   4   1  10       96.72       31.50     75.71 o 
   5   1  10      107.71      113.71     73.53 o 
   6   1  10        0.84        1.83     49.88 o 
   7   1  10       17.24       34.40     62.01 o 
   8   1  10       61.78       91.82     57.16 o 
  -4   2  10      266.13       58.75     80.99 o 
  -3   2  10       11.76       77.79     71.96 o 
  -2   2  10      140.55      153.89     72.58 o 
  -1   2  10       95.10      218.72     71.99 o 
   0   2  10       16.17        5.98     24.07 o 
   1   2  10       68.49       79.05     67.93 o 
   2   2  10      486.52      326.85     79.39 o 
   3   2  10       14.83      117.91     76.32 o 
   4   2  10      237.71      316.99     82.28 o 
   5   2  10        3.54        6.10     51.16 o 
   6   2  10        0.75       85.61     72.81 o 
   7   2  10      286.94      233.49     70.11 o 
   8   2  10       78.36      182.82     62.18 o 
  -4   3  10      503.96      351.78     79.00 o 
  -3   3  10        0.48      132.89     72.30 o 
  -2   3  10     1286.49     1553.62     91.73 o 
  -1   3  10      309.21      400.91     78.09 o 
   0   3  10     1543.69     1757.12    282.41 o 
   1   3  10       33.49       38.65     11.85 o 
   2   3  10      100.39       78.85     75.47 o 
   3   3  10      157.31      168.03     86.42 o 
   4   3  10      627.57      677.02     87.53 o 
   5   3  10        1.19      119.76     79.39 o 
   6   3  10      158.01      187.21     78.75 o 
   7   3  10      103.80      216.93     71.93 o 
   8   3  10        4.04       39.37     67.49 o 
  -4   4  10       17.86       31.45     31.45 o 
  -3   4  10        4.57       20.36     75.47 o 
  -2   4  10      994.59     1273.75     90.48 o 
  -1   4  10      178.96      353.23     75.55 o 
   0   4  10      279.93      330.50     91.14 o 
   1   4  10       60.41      120.79     78.63 o 
   2   4  10      181.52       49.86     79.88 o 
   3   4  10      131.77       81.28     86.65 o 
   4   4  10      359.36      112.39     91.58 o 
   5   4  10       54.82      103.42     83.83 o 
   6   4  10       75.84       56.64     83.15 o 
   7   4  10       24.01       84.12     76.03 o 
   8   4  10        1.97        4.04     69.75 o 
  -3   5  10       74.63      162.21     77.09 o 
  -2   5  10        0.07       47.65     76.74 o 
  -1   5  10      109.49      227.45     76.86 o 
   0   5  10       41.04       39.96     39.96 o 
   1   5  10        1.12       15.46     77.21 o 
   2   5  10       16.72       26.64     31.23 o 
   3   5  10      791.61      731.81     92.38 o 
   4   5  10       94.58       86.15     90.04 o 
   5   5  10        0.86       48.49     48.49 o 
   6   5  10      223.94      305.30     87.81 o 
   7   5  10       52.56       44.74     80.58 o 
  -3   6  10      907.72     1092.87     88.27 o 
  -2   6  10      145.35      292.18     77.72 o 
  -1   6  10      121.60       97.82     75.37 o 
   0   6  10       19.96       94.39     67.09 o 
   1   6  10      679.19      710.87     91.37 o 
   2   6  10      487.72      611.41     89.10 o 
   3   6  10      801.65      817.19     91.41 o 
   4   6  10      150.52      253.85     84.83 o 
   5   6  10        2.71       29.94     43.64 o 
   6   6  10       42.63       11.05     48.33 o 
   7   6  10        4.43        6.09     53.44 o 
  -2   7  10       11.14        9.49     72.50 o 
  -1   7  10        0.59       32.93     32.93 o 
   0   7  10      334.56      640.97    140.61 o 
   1   7  10       13.95       27.49     72.09 o 
   2   7  10       53.48       62.20     78.05 o 
   3   7  10       19.51      170.24     76.14 o 
   4   7  10        1.67       11.54     75.22 o 
   5   7  10       13.31       17.32     39.08 o 
   6   7  10        0.46        0.90     42.62 o 
   0   8  10       60.07       93.84     45.15 o 
   1   8  10      150.16      112.38     65.21 o 
   2   8  10      132.67      115.83     65.29 o 
   3   8  10        0.39      116.98     66.58 o 
   4   8  10        7.54       29.44     29.44 o 
   0  -6  11       12.14       24.55     36.49 o 
   1  -6  11       13.97       37.87     37.87 o 
   2  -6  11        2.52       33.12     38.32 o 
   3  -6  11        1.24       34.56     34.56 o 
  -1  -5  11        6.11       55.60     67.75 o 
   0  -5  11      141.41      125.63     35.27 o 
   1  -5  11        5.76       36.47     58.55 o 
   2  -5  11        9.70       69.35     58.80 o 
   3  -5  11        4.25       71.31     49.29 o 
   4  -5  11      103.51       33.20     43.08 o 
   5  -5  11        4.75       26.54     36.12 o 
  -2  -4  11      223.69      225.52     60.06 o 
  -1  -4  11       53.95      190.84     68.03 o 
   0  -4  11       44.83       14.40     14.40 o 
   1  -4  11       29.94       13.68     31.58 o 
   2  -4  11      117.10      136.33     65.21 o 
   3  -4  11      171.06      297.90     59.15 o 
   4  -4  11       25.12       74.77     47.77 o 
   5  -4  11       15.54       53.53     42.41 o 
   6  -4  11       18.25       22.44     33.75 o 
  -3  -3  11       38.99       39.58     65.24 o 
  -2  -3  11      139.32       39.54     61.23 o 
  -1  -3  11        1.31       14.83     18.61 o 
   0  -3  11       56.94      175.47     51.25 o 
   1  -3  11       69.39        0.67     28.38 o 
   2  -3  11       36.61        7.14     66.33 o 
   3  -3  11       27.78       87.20     64.19 o 
   4  -3  11       30.39        0.00     43.58 o 
   5  -3  11       15.51       23.41     48.34 o 
   6  -3  11       17.96       13.91     35.46 o 
   7  -3  11       27.31       14.96     40.50 o 
  -3  -2  11      202.45      195.78     68.40 o 
  -2  -2  11      255.96      214.46     64.15 o 
  -1  -2  11       26.57       21.08     21.08 o 
   0  -2  11       19.88       48.70     43.83 o 
   1  -2  11      211.25      184.02     63.64 o 
   2  -2  11      933.71      820.70     80.51 o 
   3  -2  11       36.20       60.31     68.15 o 
   4  -2  11        0.86       21.83     61.49 o 
   5  -2  11        3.09       19.66     43.83 o 
   6  -2  11      152.22       98.05     52.28 o 
   7  -2  11       29.14       72.66     44.86 o 
  -3  -1  11       97.16      180.88     67.42 o 
  -2  -1  11        7.59        2.59     20.93 o 
  -1  -1  11       14.34       21.86     21.86 o 
   0  -1  11      696.80     1034.21    469.70 o 
   1  -1  11        4.35       88.71     61.78 o 
   2  -1  11      574.56      461.00     75.48 o 
   3  -1  11       65.46      121.96     70.53 o 
   4  -1  11       95.70       85.99     69.41 o 
   5  -1  11       73.38      123.67     62.26 o 
   6  -1  11       27.90        4.00     55.30 o 
   7  -1  11      105.42       81.45     50.93 o 
  -3   0  11      310.77      198.28     72.28 o 
  -2   0  11       52.72       20.33     23.25 o 
  -1   0  11        1.21        8.56     66.13 o 
   0   0  11        2.41        6.37     45.69 o 
   1   0  11       56.94       14.89     23.59 o 
   2   0  11        0.23       31.61     31.61 o 
   3   0  11        4.36       40.79     40.79 o 
   4   0  11       69.10      192.89     72.95 o 
   5   0  11       85.55       30.60     48.79 o 
   6   0  11       98.55       39.18     63.33 o 
   7   0  11        8.35       13.48     43.38 o 
  -3   1  11      123.69        6.85     69.82 o 
  -2   1  11        7.72        9.40     24.32 o 
  -1   1  11     1006.45     1112.38     87.49 o 
   0   1  11      125.69      253.23     67.45 o 
   1   1  11      211.45      150.93     66.48 o 
   2   1  11       63.12       20.39     31.80 o 
   3   1  11      426.33      459.81     78.90 o 
   4   1  11      118.84      215.78     75.98 o 
   5   1  11      463.98      497.55     80.36 o 
   6   1  11        2.53       65.91     66.20 o 
   7   1  11        7.29       13.80     46.03 o 
   8   1  11       49.05       42.00     55.70 o 
  -3   2  11        1.92        9.50     68.50 o 
  -2   2  11      111.55      196.64     70.75 o 
  -1   2  11      389.92      528.86     76.06 o 
   0   2  11       10.70       30.64     88.60 o 
   1   2  11       55.81        3.22     71.21 o 
   2   2  11      479.90      403.77     75.77 o 
   3   2  11       33.74       74.12     77.26 o 
   4   2  11      133.93      311.15     78.15 o 
   5   2  11        1.41       49.15     49.15 o 
   6   2  11        0.84      109.83     71.31 o 
   7   2  11        0.25       74.13     65.49 o 
  -3   3  11       24.75       18.64     28.33 o 
  -2   3  11      167.71      285.33     72.46 o 
  -1   3  11      339.09      399.03     76.03 o 
   0   3  11        1.66       19.51     35.54 o 
   1   3  11        3.93       36.00     73.05 o 
   2   3  11      514.90      504.88     79.54 o 
   3   3  11       44.13       48.65     79.22 o 
   4   3  11      129.06      193.14     82.74 o 
   5   3  11       25.25      131.25     77.98 o 
   6   3  11       30.44      154.66     74.15 o 
   7   3  11       27.92       56.43     70.41 o 
  -3   4  11      265.63      407.65     74.96 o 
  -2   4  11       46.92       35.80     71.75 o 
  -1   4  11        7.80      141.89     69.65 o 
   0   4  11       61.60       84.92     15.85 o 
   1   4  11      709.59     1027.82     88.71 o 
   2   4  11      128.58       61.41     79.93 o 
   3   4  11      139.19       65.19     79.13 o 
   4   4  11       36.97       39.39     83.67 o 
   5   4  11      238.41      395.73     84.06 o 
   6   4  11       13.94       17.24     48.69 o 
   7   4  11      169.32      143.40     73.41 o 
  -2   5  11      345.02      374.47     77.32 o 
  -1   5  11       25.49       32.09     32.09 o 
   0   5  11      151.26      292.87     53.50 o 
   1   5  11      212.34      345.47     77.64 o 
   2   5  11        4.65       53.89     80.01 o 
   3   5  11       35.07       16.43     32.73 o 
   4   5  11       66.75       24.50     84.45 o 
   5   5  11        0.08        2.86     43.03 o 
   6   5  11       70.09       94.92     82.19 o 
  -1   6  11       94.17      228.18     73.19 o 
   0   6  11      619.62      707.45     58.93 o 
   1   6  11        1.52       22.54     33.25 o 
   2   6  11       15.15       34.31     34.31 o 
   3   6  11       42.08       26.00     33.57 o 
   4   6  11       89.04      137.59     77.02 o 
   5   6  11        1.45        5.33     39.94 o 
   6   6  11       66.84       88.84     83.32 o 
   0   7  11      351.45      397.25     52.61 o 
   1   7  11        3.23       19.17     71.61 o 
   2   7  11      109.06      138.96     75.22 o 
   3   7  11      166.08      223.59     81.07 o 
   4   7  11      153.38      184.56     75.19 o 
   2  -5  12       13.56        8.13     36.39 o 
   0  -4  12        0.62        7.27     14.97 o 
   1  -4  12      227.99      134.55     57.47 o 
   2  -4  12        1.98       29.43     56.80 o 
   3  -4  12       52.55       35.77     57.17 o 
   4  -4  12       15.73        9.13     38.42 o 
  -1  -3  12        1.65       36.66     58.68 o 
   0  -3  12       64.22       78.57     69.26 o 
   1  -3  12       81.66        7.07     57.39 o 
   2  -3  12      139.25      227.41     62.55 o 
   3  -3  12        6.98       24.76     39.33 o 
   4  -3  12       99.13       56.48     56.79 o 
   5  -3  12        6.84       38.20     38.20 o 
  -2  -2  12        5.69        9.74     19.31 o 
  -1  -2  12        0.09      109.08     58.99 o 
   0  -2  12        0.51        7.52     49.29 o 
   1  -2  12       36.50       10.68     22.92 o 
   2  -2  12        6.75       43.06     64.10 o 
   3  -2  12       63.39       16.94     39.56 o 
   4  -2  12       51.11      136.14     61.65 o 
   5  -2  12       16.48      145.03     52.62 o 
   6  -2  12        6.63       33.62     48.19 o 
  -2  -1  12       54.87      159.18     58.24 o 
  -1  -1  12      173.32      204.90     63.45 o 
   0  -1  12       76.19       59.24     15.19 o 
   1  -1  12       59.79       55.88     59.17 o 
   2  -1  12       31.86       14.63     31.46 o 
   3  -1  12      197.81      182.41     71.26 o 
   4  -1  12       70.33       83.78     67.32 o 
   5  -1  12       46.92       79.18     62.18 o 
   6  -1  12        6.62       11.62     41.70 o 
  -2   0  12      112.37      118.64     63.59 o 
  -1   0  12        4.33       79.01     61.32 o 
   0   0  12      332.76      612.94    167.25 o 
   1   0  12       83.05       46.00     59.89 o 
   2   0  12       14.95       14.82     29.49 o 
   3   0  12       85.67       76.85     72.53 o 
   4   0  12        4.02       41.29     41.29 o 
   5   0  12       13.19       25.36     65.17 o 
   6   0  12       19.56       23.17     61.99 o 
   7   0  12        7.44        6.99     54.56 o 
  -2   1  12      364.87      390.78     70.68 o 
  -1   1  12       96.97      111.58     34.78 o 
   0   1  12       16.81       17.84     47.89 o 
   1   1  12      329.57      330.07     70.46 o 
   2   1  12       24.37       28.57     28.57 o 
   3   1  12        1.50       25.97     35.88 o 
   4   1  12        2.60       66.43     70.12 o 
   5   1  12       21.44      109.01     67.83 o 
   6   1  12       84.86      106.88     65.35 o 
   7   1  12       15.96       14.86     44.04 o 
  -2   2  12       36.48       12.46     27.58 o 
  -1   2  12        9.12       66.81     64.73 o 
   0   2  12      106.68      143.63     58.20 o 
   1   2  12       57.71        2.77     26.48 o 
   2   2  12      192.23      144.56     72.92 o 
   3   2  12       12.35       11.79     34.68 o 
   4   2  12       42.53      140.83     73.74 o 
   5   2  12       82.75       82.25     75.20 o 
   6   2  12      144.12      195.36     69.95 o 
   7   2  12       28.05      113.06     63.32 o 
  -2   3  12      185.40      193.76     71.20 o 
  -1   3  12       40.57       29.58     29.58 o 
   0   3  12       68.20      200.64     49.40 o 
   1   3  12        1.17       28.49     28.49 o 
   2   3  12      223.56       28.99     76.18 o 
   3   3  12      110.75       17.69     76.52 o 
   4   3  12       34.93       12.12     38.38 o 
   5   3  12       27.76       31.54     43.30 o 
   6   3  12        0.20        3.78     43.97 o 
  -1   4  12       64.47      233.41     68.45 o 
   0   4  12      136.64      212.44     52.28 o 
   1   4  12        0.67       42.24     70.98 o 
   2   4  12       22.77       84.34     76.51 o 
   3   4  12      263.24      312.20     75.14 o 
   4   4  12        0.73        1.66     36.77 o 
   5   4  12      155.29       97.18     79.92 o 
   6   4  12       12.31       44.50     44.50 o 
   0   5  12        0.19       39.20     49.21 o 
   1   5  12       74.60       27.77     74.74 o 
   2   5  12       41.57      119.26     74.74 o 
   3   5  12        8.86       25.57     74.76 o 
   4   5  12      107.25      160.65     76.19 o 
   5   5  12       82.50       43.30     79.14 o 
   1   6  12      155.39      164.49     72.59 o 
   2   6  12       32.48       34.35     34.35 o 
   3   6  12        3.68       32.06     75.30 o 
   4   6  12       33.94       15.03     73.65 o 
   2  -3  13        9.70       31.03     56.15 o 
   1  -2  13       18.42        6.36     20.04 o 
   2  -2  13       16.00       78.33     58.01 o 
   3  -2  13       14.32       10.70     34.21 o 
   4  -2  13      127.07      155.15     58.72 o 
   0  -1  13      102.48      162.63    106.63 o 
   1  -1  13        0.70        4.28     51.63 o 
   2  -1  13       23.40       91.45     60.50 o 
   3  -1  13        0.12       33.47     33.47 o 
   4  -1  13       52.37       27.76     61.82 o 
   5  -1  13       11.01        9.34     58.84 o 
   0   0  13        9.66       39.75     39.75 o 
   1   0  13        7.20        3.69     20.46 o 
   2   0  13        2.75       25.35     25.35 o 
   3   0  13       25.16        6.03     31.45 o 
   4   0  13       70.23      121.90     65.34 o 
   5   0  13        5.48      132.34     61.07 o 
   0   1  13        3.46       26.70     30.25 o 
   1   1  13      336.32      407.36     65.83 o 
   2   1  13        0.19       18.71     61.07 o 
   3   1  13      184.78       77.58     70.36 o 
   4   1  13        3.49       36.44     36.44 o 
   5   1  13        0.07       18.54     38.80 o 
   0   2  13       10.85       32.14     46.45 o 
   1   2  13       48.17       51.97     67.76 o 
   2   2  13       27.59       25.38     25.38 o 
   3   2  13        0.41       32.61     68.26 o 
   4   2  13        5.94       36.63     67.83 o 
   5   2  13        0.18       18.52     38.52 o 
   0   3  13      224.04      231.35     50.04 o 
   1   3  13        1.18       14.65     64.17 o 
   2   3  13       45.19      140.38     68.21 o 
   3   3  13       14.23       42.15     68.12 o 
   4   3  13       35.87      100.32     69.47 o 
   5   3  13       23.62        1.57     68.22 o 
   1   4  13       79.18      178.91     70.28 o 
   2   4  13        7.19        6.96     30.15 o 
   3   4  13       74.78       36.77     67.67 o 
   4   4  13        3.41       32.37     32.37 o 
                                                 
